# Supplementary material for: The E3-ome gene-centric compendium reveals the human E3 ligase landscape
Source: Cell. 2026 Apr 2;189(7):2167–2188.e27. doi: 10.1016/j.cell.2026.01.029 (PMC13061254; doi:10.1016/j.cell.2026.01.029)
Supplement: Table S1. E3-ome curation, related to Figures 1–7 and S1–S12 [file mmc1.xlsx]

## Sheet: 1A_E3-ome
Gene	GeneID	Protein class	UniProt accession	Arrayed degradation / stabilization effector screen (PMID: 38509365)	PYL1 pooled ORFeome degradation effector screen (PMID: 38509365)	PYL1 pooled ORFeome stabilization effector screen (PMID: 38509365)	vhhGFP pooled ORFeome degradation effector screen (PMID: 38509365)	vhhGFP pooled ORFeome stabilization effector screen (PMID: 38509365)	Number of screens with degradation effect (PMID: 38509365)	E3s missing from screens (PMID: 38509365)
AMFR	267	RING	Q9UKV5	Not screened	Not screened	Not screened	Not screened	Not screened	0	Missing from screen
ARK2C	494470	RING	Q6ZSG1	Not screened	Not screened	Not screened	Not screened	Not screened	0	Missing from screen
BARD1	580	RING	Q99728	Not screened	Not screened	Not screened	Not screened	Not screened	0	Missing from screen
BFAR	51283	RING	Q9NZS9	Not screened	Not screened	Not screened	Not a hit	Not a hit	0
BIRC2	329	RING	Q13490	Degradation effector	Not screened	Not screened	Not screened	Not screened	1
BIRC3	330	RING	Q13489	Degradation effector	Not screened	Not screened	Not screened	Not screened	1
BIRC7	79444	RING	Q96CA5	Stabilzation effector	Not a hit	Not a hit	Not a hit	Not a hit	0
BIRC8	112401	RING	Q96P09	Not screened	Not a hit	Not a hit	Not a hit	Not a hit	0
BMI1	648	RING	P35226	Not screened	Not a hit	Not a hit	Not screened	Not a hit	0
BRAP	8315	RING	Q7Z569	Not screened	Not screened	Not screened	Not screened	Not screened	0	Missing from screen
BRCA1	672	RING	P38398	Not a hit	Not screened	Not screened	Not screened	Not screened	0
CBL	867	RING, Ubl E3	P22681	Not screened	Not screened	Not screened	Not screened	Not screened	0	Missing from screen
CBLB	868	RING	Q13191	Not a hit	Not screened	Not screened	Not screened	Not screened	0
CBLC	23624	RING	Q9ULV8	Not screened	Not a hit	Not a hit	Not a hit	Not a hit	0
CBLL1	79872	RING	Q75N03	Not a hit	Not screened	Not screened	Not screened	Not screened	0
CBLL2	158506	RING	Q8N7E2	Not screened	Not screened	Not screened	Degradation effector	Not screened	1	Missing from screen
CCNB1IP1	57820	RING	Q9NPC3	Not a hit	Not a hit	Not screened	Not a hit	Not a hit	0
CGRRF1	10668	RING	Q99675	Degradation effector	Not screened	Not screened	Not a hit	Not a hit	1
CHFR	55743	RING	Q96EP1	Not screened	Not screened	Not screened	Not screened	Not screened	0	Missing from screen
CNOT4	4850	RING	O95628	Not screened	Not screened	Not screened	Not screened	Not screened	0	Missing from screen
COP1	64326	RING, CRL4 substrate receptor (DDB1-binding protein)	Q8NHY2	Not a hit	Not screened	Not screened	Not screened	Not screened	0
DCST1	149095	RING	Q5T197	Not screened	Not screened	Not screened	Not screened	Not screened	0	Missing from screen
DTX1	1840	RING	Q86Y01	Not screened	Not screened	Not screened	Not screened	Not screened	0	Missing from screen
DTX2	113878	RING	Q86UW9	Degradation effector	Not a hit	Not a hit	Not a hit	Not a hit	1
DTX3	196403	RING	Q8N9I9	Degradation effector	Not a hit	Not a hit	Not a hit	Not a hit	1
DTX3L	151636	RING	Q8TDB6	Not screened	Not screened	Not screened	Not screened	Not screened	0	Missing from screen
DTX4	23220	RING	Q9Y2E6	Not a hit	Not a hit	Not a hit	Not a hit	Not screened	0
DZIP3	9666	RING	Q86Y13	Degradation effector	Not screened	Not screened	Not screened	Not screened	1
FANCL	55120	RING	Q9NW38	Not screened	Not screened	Not screened	Not screened	Not screened	0	Missing from screen
G2E3	55632	RING, HECT	Q7L622	Not screened	Not screened	Not screened	Not screened	Not screened	0	Missing from screen
GTF2H2	2966	RING	Q13888	Not screened	Not screened	Not screened	Not a hit	Not screened	0	Missing from screen
HLTF	6596	RING	Q14527	Not screened	Not screened	Not screened	Not screened	Not screened	0	Missing from screen
IRF2BP1	26145	RING	Q8IU81	Not screened	Not screened	Not screened	Not screened	Not screened	0	Missing from screen
IRF2BP2	359948	RING	Q7Z5L9	Not screened	Not screened	Not screened	Not screened	Not screened	0	Missing from screen
IRF2BPL	64207	RING	Q9H1B7	Not screened	Not screened	Not screened	Not screened	Not screened	0	Missing from screen
LNX1	84708	RING	Q8TBB1	Degradation effector	Not screened	Not screened	Not a hit	Not a hit	1
LNX2	222484	RING	Q8N448	Degradation effector	Not screened	Not screened	Not screened	Not screened	1
LOC122513141	122513141	RING	A0A2R8Y4M4	Not screened	Not screened	Not screened	Not screened	Not screened	0	Missing from screen
LONRF1	91694	RING	Q17RB8	Degradation effector	Not screened	Not screened	Not screened	Not a hit	1
LONRF2	164832	RING	Q1L5Z9	Not screened	Not screened	Not screened	Not screened	Not screened	0	Missing from screen
LONRF3	79836	RING	Q496Y0	Degradation effector	Not screened	Not screened	Not screened	Not screened	1
LRSAM1	90678	RING	Q6UWE0	Not screened	Not screened	Not screened	Not a hit	Not a hit	0
LTN1	26046	RING	O94822	Not screened	Not screened	Not screened	Not screened	Not screened	0	Missing from screen
MAP3K1	4214	RING	Q13233	Not screened	Not screened	Not screened	Not screened	Not screened	0	Missing from screen
MARCHF1	55016	RING	Q8TCQ1	Not screened	Not a hit	Not a hit	Not screened	Not screened	0
MARCHF10	162333	RING	Q8NA82	Stabilzation effector	Not screened	Not screened	Not screened	Not screened	0
MARCHF11	441061	RING	A6NNE9	Not screened	Not screened	Not screened	Not screened	Not screened	0	Missing from screen
MARCHF2	51257	RING	Q9P0N8	Not a hit	Not a hit	Not a hit	Not screened	Not screened	0
MARCHF3	115123	RING	Q86UD3	Not screened	Not screened	Not screened	Not screened	Not screened	0	Missing from screen
MARCHF4	57574	RING	Q9P2E8	Not screened	Not a hit	Not screened	Not screened	Not screened	0
MARCHF5	54708	RING	Q9NX47	Not screened	Not a hit	Not a hit	Not screened	Not screened	0
MARCHF6	10299	RING	O60337	Not screened	Not screened	Not screened	Not screened	Not screened	0	Missing from screen
MARCHF7	64844	RING	Q9H992	Not screened	Not screened	Not screened	Not screened	Not screened	0	Missing from screen
MARCHF8	220972	RING	Q5T0T0	Not a hit	Not a hit	Not a hit	Not screened	Not screened	0
MARCHF9	92979	RING	Q86YJ5	Not screened	Not a hit	Not a hit	Not screened	Not screened	0
MDM2	4193	RING, Ubl E3	Q00987	Not screened	Not screened	Not screened	Not screened	Not screened	0	Missing from screen
MDM4	4194	RING	O15151	Not screened	Not screened	Not screened	Not a hit	Not a hit	0
MEX3A	92312	RING	A1L020	Not screened	Not screened	Not screened	Not screened	Not screened	0	Missing from screen
MEX3B	84206	RING	Q6ZN04	Not screened	Not screened	Not screened	Not screened	Not screened	0	Missing from screen
MEX3C	51320	RING	Q5U5Q3	Not screened	Not screened	Not screened	Not screened	Not screened	0	Missing from screen
MEX3D	399664	RING	Q86XN8	Not screened	Not screened	Not screened	Not screened	Not screened	0	Missing from screen
MGRN1	23295	RING	O60291	Not a hit	Not a hit	Not a hit	Not a hit	Not a hit	0
MIB1	57534	RING	Q86YT6	Not screened	Not screened	Not screened	Not screened	Not screened	0	Missing from screen
MIB2	142678	RING	Q96AX9	Not screened	Not screened	Not screened	Not screened	Not screened	0	Missing from screen
MID1	4281	RING	O15344	Not a hit	Not screened	Not screened	Not screened	Not screened	0
MID2	11043	RING	Q9UJV3	Degradation effector	Not screened	Not screened	Not screened	Not screened	1
MKRN1	23608	RING	Q9UHC7	Not screened	Not screened	Not screened	Degradation effector	Not a hit	1
MKRN2	23609	RING	Q9H000	Not a hit	Not screened	Not screened	Not screened	Not screened	0
MKRN3	7681	RING	Q13064	Not screened	Not screened	Not screened	Not screened	Not screened	0	Missing from screen
MNAT1	4331	RING	P51948	Not screened	Not screened	Not screened	Not a hit	Not a hit	0
MSL2	55167	RING	Q9HCI7	Not screened	Not screened	Not screened	Not screened	Not screened	0	Missing from screen
MUL1	79594	RING	Q969V5	Not screened	Not screened	Not screened	Not screened	Not screened	0	Missing from screen
MYLIP	29116	RING	Q8WY64	Degradation effector	Not a hit	Not screened	Not a hit	Not a hit	1
NEURL1	9148	RING	O76050	Not screened	Not screened	Not screened	Not screened	Not screened	0	Missing from screen
NEURL1B	54492	RING	A8MQ27	Not screened	Not screened	Not screened	Not screened	Not screened	0	Missing from screen
NEURL3	93082	RING	Q96EH8	Not screened	Not a hit	Not a hit	Not screened	Not a hit	0
NFX1	4799	RING	Q12986	Not screened	Not screened	Not screened	Not screened	Not screened	0	Missing from screen
NFXL1	152518	RING	Q6ZNB6	Not screened	Not screened	Not screened	Not screened	Not screened	0	Missing from screen
NHLRC1	378884	RING	Q6VVB1	Not a hit	Not a hit	Not a hit	Not a hit	Not a hit	0
NSMCE1	197370	RING	Q8WV22	Not screened	Not a hit	Not a hit	Not a hit	Not a hit	0
OBI1	79596	RING	Q5W0B1	Not a hit	Not screened	Not screened	Not screened	Not screened	0
PCGF1	84759	RING	Q9BSM1	Degradation effector	Not a hit	Not a hit	Not a hit	Not a hit	1
PCGF2	7703	RING	P35227	Stabilzation effector	Not a hit	Not a hit	Not a hit	Not a hit	0
PCGF3	10336	RING	Q3KNV8	Degradation effector	Not a hit	Not a hit	Not a hit	Not a hit	1
PCGF5	84333	RING	Q86SE9	Degradation effector	Not a hit	Not a hit	Not a hit	Not screened	1
PCGF6	84108	RING	Q9BYE7	Not a hit	Not a hit	Not a hit	Not a hit	Not a hit	0
PDZRN3	23024	RING	Q9UPQ7	Not screened	Not screened	Not screened	Not screened	Not screened	0	Missing from screen
PDZRN4	29951	RING	Q6ZMN7	Not screened	Not screened	Not screened	Not screened	Not screened	0	Missing from screen
PEX10	5192	RING	O60683	Not screened	Not screened	Not screened	Not screened	Not screened	0	Missing from screen
PEX12	5193	RING	O00623	Not screened	Not screened	Not screened	Not screened	Not screened	0	Missing from screen
PEX2	5828	RING	P28328	Not screened	Not screened	Not screened	Not screened	Not screened	0	Missing from screen
PHF7	51533	RING	Q9BWX1	Not screened	Not a hit	Not screened	Not a hit	Not a hit	0
PHRF1	57661	RING	Q9P1Y6	Not screened	Not screened	Not screened	Not screened	Not screened	0	Missing from screen
PJA1	64219	RING	Q8NG27	Degradation effector	Not screened	Not screened	Not a hit	Not a hit	1
PJA2	9867	RING	O43164	Degradation effector	Not screened	Not screened	Not screened	Not screened	1
PML	5371	RING	P29590	Not screened	Not screened	Not screened	Not screened	Not screened	0	Missing from screen
RAD18	56852	RING	Q9NS91	Not a hit	Not screened	Not screened	Not screened	Not screened	0
RAG1	5896	RING	P15918	Degradation effector	Not screened	Not screened	Not screened	Not screened	1
RAPSN	5913	RING	Q13702	Not a hit	Not a hit	Not a hit	Not a hit	Not a hit	0
RBBP6	5930	RING	Q7Z6E9	Stabilzation effector	Not a hit	Not a hit	Not a hit	Not a hit	0
RC3H1	149041	RING	Q5TC82	Not screened	Not screened	Not screened	Not screened	Not screened	0	Missing from screen
RC3H2	54542	RING	Q9HBD1	Not screened	Not screened	Not screened	Not screened	Not screened	0	Missing from screen
RCHY1	25898	RING	Q96PM5	Degradation effector	Not a hit	Not a hit	Not a hit	Not a hit	1
RFFL	117584	RING	Q8WZ73	Not screened	Not a hit	Not a hit	Not a hit	Not a hit	0
RFPL1	5988	RING	O75677	Not screened	Not a hit	Not a hit	Not a hit	Not a hit	0
RFPL2	10739	RING	O75678	Not screened	Not a hit	Not a hit	Not a hit	Not a hit	0
RFPL3	10738	RING	O75679	Stabilzation effector	Not a hit	Not a hit	Not a hit	Not a hit	0
RFPL4A	342931	RING	A6NLU0	Not screened	Not screened	Not screened	Not screened	Not screened	0	Missing from screen
RFPL4AL1	729974	RING	F8VTS6	Not screened	Not screened	Not screened	Not screened	Not screened	0	Missing from screen
RFPL4B	442247	RING	Q6ZWI9	Not screened	Not a hit	Not a hit	Not a hit	Not a hit	0
RFWD3	55159	RING	Q6PCD5	Degradation effector	Not screened	Not screened	Not a hit	Not screened	1
RING1	6015	RING	Q06587	Stabilzation effector	Not a hit	Not a hit	Not screened	Not a hit	0
RLIM	51132	RING	Q9NVW2	Not screened	Not screened	Not screened	Not screened	Not screened	0	Missing from screen
RNF10	9921	RING	Q8N5U6	Not a hit	Not screened	Not screened	Not screened	Not a hit	0
RNF103	7844	RING	O00237	Not screened	Not screened	Not screened	Not screened	Not screened	0	Missing from screen
RNF11	26994	RING	Q9Y3C5	Not screened	Not a hit	Not a hit	Not a hit	Not a hit	0
RNF111	54778	RING	Q6ZNA4	Degradation effector	Not a hit	Not a hit	Not a hit	Not a hit	1
RNF112	7732	RING	Q9ULX5	Not screened	Not screened	Not screened	Not screened	Not screened	0	Missing from screen
RNF113A	7737	RING	O15541	Stabilzation effector	Not screened	Stabilzation effector	Not a hit	Not a hit	0
RNF113B	140432	RING	Q8IZP6	Not screened	Not screened	Not screened	Not screened	Not screened	0	Missing from screen
RNF114	55905	RING	Q9Y508	Stabilzation effector	Not a hit	Not a hit	Not a hit	Not a hit	0
RNF115	27246	RING	Q9Y4L5	Degradation effector	Not a hit	Not a hit	Not a hit	Not a hit	1
RNF121	55298	RING	Q9H920	Not screened	Degradation effector	Not a hit	Not a hit	Not screened	1
RNF122	79845	RING	Q9H9V4	Not screened	Not screened	Not screened	Not screened	Not screened	0	Missing from screen
RNF123	63891	RING	Q5XPI4	Not screened	Not screened	Not screened	Not screened	Not screened	0	Missing from screen
RNF125	54941	RING	Q96EQ8	Degradation effector	Not screened	Not screened	Not screened	Not screened	1
RNF126	55658	RING	Q9BV68	Degradation effector	Not a hit	Not a hit	Degradation effector	Not a hit	2
RNF128	79589	RING	Q8TEB7	Degradation effector	Not screened	Not screened	Not a hit	Not screened	1
RNF13	11342	RING	O43567	Degradation effector	Not screened	Not screened	Not screened	Not screened	1
RNF130	55819	RING	Q86XS8	Not a hit	Not a hit	Not a hit	Not a hit	Not a hit	0
RNF133	168433	RING	Q8WVZ7	Degradation effector	Not a hit	Not screened	Not a hit	Not a hit	1
RNF135	84282	RING	Q8IUD6	Not a hit	Not a hit	Not a hit	Not screened	Not screened	0
RNF138	51444	RING	Q8WVD3	Degradation effector	Not screened	Not screened	Not a hit	Not a hit	1
RNF139	11236	RING	Q8WU17	Stabilzation effector	Not screened	Not screened	Not screened	Not screened	0
RNF141	50862	RING	Q8WVD5	Stabilzation effector	Not screened	Not screened	Not a hit	Not a hit	0
RNF145	153830	RING	Q96MT1	Not screened	Not screened	Not screened	Not screened	Not screened	0	Missing from screen
RNF146	81847	RING	Q9NTX7	Degradation effector	Not screened	Not screened	Not screened	Not screened	1
RNF148	378925	RING	Q8N7C7	Not screened	Not screened	Not screened	Not screened	Not screened	0	Missing from screen
RNF149	284996	RING	Q8NC42	Not screened	Not screened	Not screened	Not screened	Not screened	0	Missing from screen
RNF150	57484	RING	Q9ULK6	Degradation effector	Not a hit	Not a hit	Not a hit	Not a hit	1
RNF151	146310	RING	Q2KHN1	Not a hit	Not a hit	Not a hit	Not a hit	Not screened	0
RNF152	220441	RING	Q8N8N0	Not screened	Not a hit	Not a hit	Not a hit	Not a hit	0
RNF157	114804	RING	Q96PX1	Not screened	Not screened	Not screened	Not screened	Not screened	0	Missing from screen
RNF166	115992	RING	Q96A37	Degradation effector	Not a hit	Not a hit	Not a hit	Not a hit	1
RNF167	26001	RING	Q9H6Y7	Not screened	Not screened	Not screened	Not screened	Not screened	0	Missing from screen
RNF168	165918	RING	Q8IYW5	Not screened	Not screened	Not screened	Not screened	Not screened	0	Missing from screen
RNF169	254225	RING	Q8NCN4	Not screened	Not screened	Not screened	Not screened	Not screened	0	Missing from screen
RNF17	56163	RING	Q9BXT8	Not screened	Not screened	Not screened	Not screened	Not screened	0	Missing from screen
RNF170	81790	RING	Q96K19	Not screened	Not a hit	Not a hit	Not a hit	Not a hit	0
RNF175	285533	RING	Q8N4F7	Degradation effector	Not a hit	Not a hit	Not a hit	Not a hit	1
RNF180	285671	RING	Q86T96	Degradation effector	Not screened	Not screened	Not a hit	Not a hit	1
RNF181	51255	RING	Q9P0P0	Degradation effector	Not a hit	Not a hit	Not a hit	Not a hit	1
RNF182	221687	RING	Q8N6D2	Degradation effector	Not screened	Not screened	Not screened	Not screened	1
RNF183	138065	RING	Q96D59	Degradation effector	Not a hit	Not a hit	Not a hit	Not a hit	1
RNF185	91445	RING	Q96GF1	Degradation effector	Not a hit	Not a hit	Not a hit	Not a hit	1
RNF186	54546	RING	Q9NXI6	Not screened	Not screened	Not screened	Not screened	Not screened	0	Missing from screen
RNF187	149603	RING	Q5TA31	Not screened	Not screened	Not screened	Not screened	Not screened	0	Missing from screen
RNF2	6045	RING	Q99496	Not a hit	Not screened	Not screened	Not screened	Not screened	0
RNF20	56254	RING	Q5VTR2	Not a hit	Not screened	Not screened	Not screened	Not screened	0
RNF207	388591	RING	Q6ZRF8	Not screened	Not screened	Not screened	Not screened	Not screened	0	Missing from screen
RNF208	727800	RING	Q9H0X6	Not screened	Not screened	Not screened	Not screened	Not screened	0	Missing from screen
RNF212	285498	RING	Q495C1	Not a hit	Not a hit	Not a hit	Not a hit	Not a hit	0
RNF212B	100507650	RING	A8MTL3	Not screened	Not screened	Not screened	Not screened	Not screened	0	Missing from screen
RNF213	57674	RING, atypical E3 (RZ finger)	Q63HN8	Not screened	Not screened	Not screened	Not screened	Not screened	0	Missing from screen
RNF214	257160	RING	Q8ND24	Not screened	Not screened	Not screened	Not screened	Not screened	0	Missing from screen
RNF215	200312	RING	Q9Y6U7	Not screened	Not a hit	Not a hit	Not a hit	Not a hit	0
RNF220	55182	RING	Q5VTB9	Not screened	Not screened	Not screened	Not screened	Not screened	0	Missing from screen
RNF222	643904	RING	A6NCQ9	Not screened	Not screened	Not screened	Not screened	Not screened	0	Missing from screen
RNF223	401934	RING	E7ERA6	Not screened	Not screened	Not screened	Not screened	Not screened	0	Missing from screen
RNF224	643596	RING	P0DH78	Not screened	Not screened	Not screened	Not screened	Not screened	0	Missing from screen
RNF225	646862	RING	M0QZC1	Not screened	Not screened	Not screened	Not screened	Not screened	0	Missing from screen
RNF227	284023	RING	A6NIN4	Not screened	Not screened	Not screened	Not screened	Not screened	0	Missing from screen
RNF24	11237	RING	Q9Y225	Degradation effector	Not a hit	Not a hit	Not a hit	Not a hit	1
RNF25	64320	RING	Q96BH1	Stabilzation effector	Not screened	Not a hit	Not screened	Not screened	0
RNF26	79102	RING	Q9BY78	Degradation effector	Not a hit	Not a hit	Not a hit	Not a hit	1
RNF32	140545	RING	Q9H0A6	Degradation effector	Not screened	Not screened	Not a hit	Not a hit	1
RNF34	80196	RING	Q969K3	Stabilzation effector	Not screened	Not screened	Not a hit	Not a hit	0
RNF38	152006	RING	Q9H0F5	Degradation effector	Not screened	Not screened	Not a hit	Not a hit	1
RNF39	80352	RING	Q9H2S5	Not screened	Not a hit	Not a hit	Not screened	Not screened	0
RNF4	6047	RING	P78317	Not screened	Not a hit	Not a hit	Not a hit	Not a hit	0
RNF40	9810	RING	O75150	Not a hit	Not screened	Not screened	Not screened	Not screened	0
RNF41	10193	RING	Q9H4P4	Degradation effector	Not a hit	Not a hit	Not a hit	Not screened	1
RNF43	54894	RING	Q68DV7	Not screened	Not a hit	Not a hit	Not a hit	Not screened	0
RNF44	22838	RING	Q7L0R7	Not screened	Not screened	Not screened	Not a hit	Not screened	0	Missing from screen
RNF5	6048	RING	Q99942	Not screened	Not a hit	Not a hit	Not a hit	Not a hit	0
RNF6	6049	RING	Q9Y252	Not a hit	Not screened	Not screened	Not screened	Not screened	0
RNF8	9025	RING	O76064	Degradation effector	Not screened	Not screened	Not screened	Not screened	1
RNFT1	51136	RING	Q5M7Z0	Degradation effector	Not a hit	Not a hit	Not a hit	Not a hit	1
RNFT2	84900	RING	Q96EX2	Not screened	Not screened	Not screened	Not screened	Not screened	0	Missing from screen
RSPRY1	89970	RING	Q96DX4	Degradation effector	Not screened	Not screened	Not screened	Not screened	1
SCAF11	9169	RING	Q99590	Not screened	Not screened	Not screened	Not screened	Not screened	0	Missing from screen
SH3RF1	57630	RING	Q7Z6J0	Not screened	Not screened	Not screened	Not screened	Not screened	0	Missing from screen
SH3RF2	153769	RING	Q8TEC5	Stabilzation effector	Degradation effector	Not a hit	Not a hit	Not a hit	1
SH3RF3	344558	RING	Q8TEJ3	Not screened	Not screened	Not screened	Not screened	Not screened	0	Missing from screen
SHPRH	257218	RING	Q149N8	Not screened	Not screened	Not screened	Not screened	Not screened	0	Missing from screen
SIAH1	6477	RING	Q8IUQ4	Degradation effector	Not a hit	Not a hit	Not screened	Not screened	1
SIAH2	6478	RING	O43255	Not screened	Not screened	Not screened	Not screened	Not screened	0	Missing from screen
SYVN1	84447	RING	Q86TM6	Not a hit	Not screened	Not screened	Not screened	Not screened	0
TMEM129	92305	RING	A0AVI4	Not screened	Not screened	Not screened	Not screened	Not screened	0	Missing from screen
TOPORS	10210	RING	Q9NS56	Not screened	Not screened	Not screened	Not screened	Not screened	0	Missing from screen
TRAF2	7186	RING	Q12933	Stabilzation effector	Not a hit	Stabilzation effector	Not a hit	Not a hit	0
TRAF3	7187	RING	Q13114	Not screened	Not screened	Not screened	Not screened	Not screened	0	Missing from screen
TRAF4	9618	RING	Q9BUZ4	Not a hit	Not a hit	Not a hit	Not a hit	Not a hit	0
TRAF5	7188	RING	O00463	Not a hit	Not screened	Not screened	Not screened	Not screened	0
TRAF6	7189	RING	Q9Y4K3	Not screened	Not screened	Not screened	Not screened	Not screened	0	Missing from screen
TRAF7	84231	RING	Q6Q0C0	Not screened	Not screened	Not screened	Not screened	Not screened	0	Missing from screen
TRAIP	10293	RING	Q9BWF2	Degradation effector	Not a hit	Not screened	Not a hit	Not a hit	1
TRIM10	10107	RING	Q9UDY6	Stabilzation effector	Not a hit	Not screened	Not a hit	Not screened	0
TRIM11	81559	RING	Q96F44	Not a hit	Not a hit	Not a hit	Not a hit	Not screened	0
TRIM13	10206	RING	O60858	Degradation effector	Not screened	Not screened	Not screened	Not screened	1
TRIM15	89870	RING	Q9C019	Stabilzation effector	Not screened	Not screened	Not a hit	Not a hit	0
TRIM17	51127	RING	Q9Y577	Degradation effector	Not screened	Not screened	Not a hit	Not a hit	1
TRIM2	23321	RING	Q9C040	Stabilzation effector	Not screened	Not screened	Not screened	Not a hit	0
TRIM21	6737	RING	P19474	Not a hit	Not screened	Not screened	Not screened	Not screened	0
TRIM22	10346	RING	Q8IYM9	Not screened	Not screened	Not screened	Not screened	Not screened	0	Missing from screen
TRIM23	373	RING	P36406	Not screened	Not screened	Not screened	Not screened	Not screened	0	Missing from screen
TRIM24	8805	RING	O15164	Not screened	Not screened	Not screened	Not screened	Not screened	0	Missing from screen
TRIM25	7706	RING, Ubl E3	Q14258	Not screened	Not screened	Not screened	Not screened	Not screened	0	Missing from screen
TRIM26	7726	RING	Q12899	Not screened	Not screened	Not screened	Not screened	Not screened	0	Missing from screen
TRIM27	5987	RING	P14373	Not a hit	Not a hit	Not a hit	Not screened	Not a hit	0
TRIM28	10155	RING, SUMO E3	Q13263	Not screened	Not screened	Not screened	Not screened	Not screened	0	Missing from screen
TRIM3	10612	RING	O75382	Not screened	Not a hit	Not a hit	Not a hit	Stabilzation effector	0
TRIM31	11074	RING	Q9BZY9	Degradation effector	Not a hit	Not a hit	Not a hit	Not a hit	1
TRIM32	22954	RING	Q13049	Stabilzation effector	Not screened	Not screened	Not screened	Not screened	0
TRIM33	51592	RING	Q9UPN9	Not screened	Not screened	Not screened	Not screened	Not screened	0	Missing from screen
TRIM34	53840	RING	Q9BYJ4	Not screened	Not a hit	Not a hit	Not a hit	Not a hit	0
TRIM35	23087	RING	Q9UPQ4	Degradation effector	Not a hit	Not a hit	Not a hit	Not a hit	1
TRIM36	55521	RING	Q9NQ86	Not screened	Not screened	Not screened	Not screened	Not screened	0	Missing from screen
TRIM37	4591	RING	O94972	Not screened	Not screened	Not screened	Not screened	Not screened	0	Missing from screen
TRIM38	10475	RING	O00635	Not screened	Not screened	Not screened	Not screened	Not screened	0	Missing from screen
TRIM39	56658	RING	Q9HCM9	Degradation effector	Not screened	Not screened	Not a hit	Not a hit	1
TRIM4	89122	RING	Q9C037	Not screened	Not a hit	Not screened	Not screened	Not screened	0
TRIM40	135644	RING	Q6P9F5	Not screened	Not a hit	Not a hit	Not a hit	Not a hit	0
TRIM41	90933	RING	Q8WV44	Not a hit	Not a hit	Not a hit	Not a hit	Not a hit	0
TRIM42	287015	RING	Q8IWZ5	Not screened	Not screened	Not screened	Not screened	Not screened	0	Missing from screen
TRIM43	129868	RING	Q96BQ3	Not screened	Not screened	Not screened	Not a hit	Not a hit	0
TRIM43B	653192	RING	A6NCK2	Not screened	Not screened	Not screened	Not screened	Not screened	0	Missing from screen
TRIM45	80263	RING	Q9H8W5	Not screened	Not a hit	Not a hit	Not a hit	Not a hit	0
TRIM46	80128	RING	Q7Z4K8	Not screened	Not screened	Not screened	Not screened	Not screened	0	Missing from screen
TRIM47	91107	RING	Q96LD4	Stabilzation effector	Not screened	Not screened	Not screened	Not screened	0
TRIM48	79097	RING	Q8IWZ4	Degradation effector	Not a hit	Not a hit	Not a hit	Not a hit	1
TRIM49	57093	RING	P0CI25	Degradation effector	Not screened	Not screened	Not a hit	Not a hit	1
TRIM49B	283116	RING	A6NDI0	Not screened	Not screened	Not screened	Not screened	Not screened	0	Missing from screen
TRIM49C	642612	RING	P0CI26	Not screened	Not screened	Not screened	Not a hit	Not a hit	0
TRIM49D1	399939	RING	C9J1S8	Not screened	Not screened	Not screened	Not screened	Not screened	0	Missing from screen
TRIM49D2	729384	RING	C9J1S8	Not screened	Not screened	Not screened	Not screened	Not screened	0	Missing from screen
TRIM5	85363	RING	Q9C035	Degradation effector	Not a hit	Not screened	Not a hit	Not a hit	1
TRIM50	135892	RING	Q86XT4	Not screened	Not a hit	Not a hit	Not a hit	Not screened	0
TRIM51	84767	RING	Q9BSJ1	Not screened	Not a hit	Not a hit	Not a hit	Not a hit	0
TRIM51G	120824	RING	A0A3B3IT33	Not screened	Not screened	Not screened	Not screened	Not screened	0	Missing from screen
TRIM52	84851	RING	Q96A61	Not screened	Not a hit	Not a hit	Not a hit	Not a hit	0
TRIM54	57159	RING	Q9BYV2	Not screened	Not screened	Not screened	Not screened	Not screened	0	Missing from screen
TRIM55	84675	RING	Q9BYV6	Not a hit	Not screened	Not screened	Not a hit	Not a hit	0
TRIM56	81844	RING	Q9BRZ2	Degradation effector	Not a hit	Not screened	Not screened	Not screened	1
TRIM58	25893	RING	Q8NG06	Not screened	Not screened	Not screened	Not screened	Not screened	0	Missing from screen
TRIM59	286827	RING	Q8IWR1	Degradation effector	Not screened	Not screened	Not a hit	Not a hit	1
TRIM6	117854	RING	Q9C030	Not screened	Not screened	Not screened	Not screened	Not screened	0	Missing from screen
TRIM60	166655	RING	Q495X7	Degradation effector	Not screened	Not screened	Not screened	Not screened	1
TRIM61	391712	RING	Q5EBN2	Not screened	Not a hit	Not a hit	Not a hit	Not a hit	0
TRIM62	55223	RING	Q9BVG3	Not screened	Not screened	Not screened	Not screened	Not screened	0	Missing from screen
TRIM63	84676	RING	Q969Q1	Not screened	Not screened	Not screened	Not screened	Not screened	0	Missing from screen
TRIM64	120146	RING	A6NGJ6	Not screened	Not screened	Not screened	Not screened	Not screened	0	Missing from screen
TRIM64B	642446	RING	A6NI03	Not screened	Not screened	Not screened	Not screened	Not screened	0	Missing from screen
TRIM64C	646754	RING	A6NLI5	Not screened	Not screened	Not screened	Not screened	Not screened	0	Missing from screen
TRIM65	201292	RING	Q6PJ69	Not screened	Not a hit	Not a hit	Not a hit	Not a hit	0
TRIM67	440730	RING	Q6ZTA4	Not screened	Not a hit	Not screened	Not screened	Not screened	0
TRIM68	55128	RING	Q6AZZ1	Not screened	Not screened	Not screened	Not a hit	Not screened	0	Missing from screen
TRIM69	140691	RING	Q86WT6	Stabilzation effector	Not a hit	Not a hit	Not a hit	Not a hit	0
TRIM7	81786	RING	Q9C029	Not screened	Not screened	Not screened	Not screened	Not screened	0	Missing from screen
TRIM71	131405	RING	Q2Q1W2	Not screened	Not screened	Not screened	Not screened	Not screened	0	Missing from screen
TRIM72	493829	RING	Q6ZMU5	Not screened	Not a hit	Not a hit	Not a hit	Not a hit	0
TRIM73	375593	RING	Q86UV7	Not screened	Not screened	Not screened	Not screened	Not screened	0	Missing from screen
TRIM74	378108	RING	Q86UV6	Not a hit	Not a hit	Not a hit	Not a hit	Not a hit	0
TRIM75	391714	RING	A6NK02	Not screened	Not screened	Not screened	Not screened	Not screened	0	Missing from screen
TRIM77	390231	RING	I1YAP6	Not screened	Not screened	Not screened	Not screened	Not screened	0	Missing from screen
TRIM8	81603	RING	Q9BZR9	Not screened	Not screened	Not screened	Not screened	Not screened	0	Missing from screen
TRIM9	114088	RING	Q9C026	Stabilzation effector	Not a hit	Not a hit	Not screened	Not a hit	0
TRIML1	339976	RING	Q8N9V2	Degradation effector	Not screened	Not screened	Not screened	Not screened	1
TTC3	7267	RING	P53804	Not screened	Not screened	Not screened	Not screened	Not screened	0	Missing from screen
UBOX5	22888	RING, degenerate RING (U-box)	O94941	Degradation effector	Not screened	Not screened	Not screened	Not screened	1
UBR1	197131	RING	Q8IWV7	Not screened	Not screened	Not screened	Not screened	Not screened	0	Missing from screen
UBR2	23304	RING	Q8IWV8	Not a hit	Not screened	Not screened	Not screened	Not a hit	0
UBR3	130507	RING	Q6ZT12	Not screened	Not screened	Not screened	Not screened	Not screened	0	Missing from screen
UHRF1	29128	RING	Q96T88	Stabilzation effector	Not screened	Not screened	Not screened	Not screened	0
UHRF2	115426	RING	Q96PU4	Not screened	Not screened	Not screened	Not a hit	Not screened	0	Missing from screen
UNK	85451	RING	Q9C0B0	Not screened	Not screened	Not screened	Not screened	Not screened	0	Missing from screen
UNKL	64718	RING	Q9H9P5	Not screened	Not a hit	Not a hit	Not a hit	Not a hit	0
VPS11	55823	RING	Q9H270	Not a hit	Not a hit	Not a hit	Not a hit	Not a hit	0
VPS18	57617	RING	Q9P253	Degradation effector	Not screened	Not screened	Not screened	Not screened	1
VPS41	27072	RING	P49754	Not a hit	Not screened	Not screened	Not screened	Not screened	0
VPS8	23355	RING	Q8N3P4	Not screened	Not screened	Not screened	Not screened	Not screened	0	Missing from screen
XIAP	331	RING	P98170	Degradation effector	Not screened	Not screened	Not screened	Not screened	1
ZFPL1	7542	RING	O95159	Not screened	Not a hit	Not a hit	Not a hit	Not screened	0
ZFTRAF1	50626	RING	P0DTL6	Not screened	Not screened	Not screened	Not screened	Not screened	0	Missing from screen
ZNF598	90850	RING	Q86UK7	Not screened	Not screened	Not screened	Not screened	Not screened	0	Missing from screen
ZNFX1	57169	Degenerate RING, atypical	Q9P2E3	Not screened	Not screened	Not screened	Not screened	Not screened	0	Missing from screen
ZNRF1	84937	RING	Q8ND25	Degradation effector	Not screened	Not screened	Not a hit	Not screened	1
ZNRF2	223082	RING	Q8NHG8	Not screened	Not a hit	Not a hit	Not a hit	Not a hit	0
ZNRF3	84133	RING	Q9ULT6	Not screened	Not screened	Not screened	Not screened	Not screened	0	Missing from screen
ZNRF4	148066	RING	Q8WWF5	Not screened	Not a hit	Not a hit	Not a hit	Not screened	0
ZSWIM2	151112	RING	Q8NEG5	Not screened	Not screened	Not screened	Not screened	Not screened	0	Missing from screen
RNF228	122319436	RING	A0A7I2V3R4	Not screened	Not screened	Not screened	Not screened	Not screened	0	Missing from screen
GTF2H2C	728340	RING	Q6P1K8	Not screened	Not screened	Not screened	Not screened	Not screened	0	Missing from screen
ANAPC11	51529	Degenerate RING	Q9NYG5	Not screened	Degradation effector	Not a hit	Not a hit	Not a hit	1
RBX1	9978	Degenerate RING, Ubl E3	P62877	Stabilzation effector	Not a hit	Not a hit	Not a hit	Not a hit	0
RNF7	9616	Degenerate RING	Q9UBF6	Stabilzation effector	Not a hit	Not a hit	Not a hit	Not a hit	0
PIAS1	8554	Degenerate RING (SP-RING), SUMO E3	O75925	Not screened	Not screened	Not screened	Not screened	Not screened	0	Missing from screen
PIAS2	9063	Degenerate RING (SP-RING), SUMO E3	O75928	Not screened	Not screened	Not screened	Not screened	Not screened	0	Missing from screen
PIAS3	10401	Degenerate RING (SP-RING), SUMO E3	Q9Y6X2	Not screened	Not screened	Not screened	Not screened	Not screened	0	Missing from screen
PIAS4	51588	Degenerate RING (SP-RING), SUMO E3	Q8N2W9	Not screened	Not a hit	Not a hit	Not a hit	Not a hit	0
NSMCE2	286053	Degenerate RING (SP-RING), SUMO E3	Q96MF7	Not screened	Not screened	Not screened	Not screened	Not screened	0	Missing from screen
ZMIZ1	57178	Degenerate RING (SP-RING), SUMO E3	Q9ULJ6	Not screened	Not screened	Not screened	Not screened	Not screened	0	Missing from screen
ZMIZ2	83637	Degenerate RING (SP-RING), SUMO E3	Q8NF64	Not screened	Not screened	Not screened	Not screened	Not screened	0	Missing from screen
UBR4	23352	Degenerate RING	Q5T4S7	Not screened	Not screened	Not screened	Not screened	Not screened	0	Missing from screen
PELI1	57162	Degenerate RING	Q96FA3	Not screened	Not screened	Not screened	Not screened	Not screened	0	Missing from screen
PELI2	57161	Degenerate RING	Q9HAT8	Not screened	Not a hit	Not a hit	Not screened	Not screened	0
PELI3	246330	Degenerate RING	Q8N2H9	Not screened	Not a hit	Not a hit	Not a hit	Not a hit	0
RTF2	51507	Degenerate RING	Q9BY42	Not screened	Not a hit	Not a hit	Not a hit	Not a hit	0
RMND5A	64795	Degenerate RING	Q9H871	Not screened	Not screened	Not screened	Not screened	Not screened	0	Missing from screen
RMND5B	64777	Degenerate RING	Q96G75	Not screened	Not screened	Not screened	Not screened	Not screened	0	Missing from screen
MAEA	10296	Degenerate RING (U-box)	Q7L5Y9	Not screened	Not screened	Not screened	Not screened	Not screened	0	Missing from screen
PRPF19	27339	Degenerate RING (U-box)	Q9UMS4	Stabilzation effector	Not screened	Not screened	Not screened	Not screened	0
UBE4A	9354	Degenerate RING (U-box)	Q14139	Not screened	Not screened	Not screened	Not screened	Not screened	0	Missing from screen
UBE4B	10277	Degenerate RING (U-box)	O95155	Not screened	Not screened	Not screened	Not screened	Not screened	0	Missing from screen
WDSUB1	151525	Degenerate RING (U-box)	Q8N9V3	Not screened	Not screened	Not screened	Not screened	Not screened	0	Missing from screen
NOSIP	51070	Degenerate RING (U-box)	Q9Y314	Stabilzation effector	Not a hit	Not a hit	Not a hit	Not a hit	0
PPIL2	23759	Degenerate RING (U-box)	Q13356	Stabilzation effector	Degradation effector	Not a hit	Not a hit	Not a hit	1
STUB1	10273	Degenerate RING (U-box)	Q9UNE7	Stabilzation effector	Not a hit	Not a hit	Not a hit	Not a hit	0
ANKIB1	54467	RING-between-RING	Q9P2G1	Not screened	Not screened	Not screened	Not screened	Not screened	0	Missing from screen
ARIH1	25820	RING-between-RING, Ubl E3	Q9Y4X5	Not screened	Not screened	Not screened	Not screened	Not screened	0	Missing from screen
ARIH2	10425	RING-between-RING	O95376	Not screened	Not screened	Not screened	Not screened	Not a hit	0
CUL9	23113	RING-between-RING	Q8IWT3	Not screened	Not screened	Not screened	Not screened	Not screened	0	Missing from screen
PRKN	5071	RING-between-RING, Ubl E3	O60260	Not a hit	Not a hit	Not a hit	Not a hit	Not a hit	0
RBCK1	10616	RING-between-RING	Q9BYM8	Stabilzation effector	Not screened	Not screened	Not screened	Not screened	0
RNF14	9604	RING-between-RING	Q9UBS8	Not screened	Not screened	Not screened	Not a hit	Not a hit	0
RNF144A	9781	RING-between-RING	P50876	Degradation effector	Not a hit	Not a hit	Not a hit	Not a hit	1
RNF144B	255488	RING-between-RING	Q7Z419	Degradation effector	Not screened	Not a hit	Not screened	Not a hit	1
RNF19A	25897	RING-between-RING	Q9NV58	Not screened	Not screened	Not screened	Not screened	Not screened	0	Missing from screen
RNF19B	127544	RING-between-RING	Q6ZMZ0	Not a hit	Not screened	Not screened	Not screened	Not screened	0
RNF216	54476	RING-between-RING	Q9NWF9	Not screened	Not screened	Not screened	Not screened	Not screened	0	Missing from screen
RNF217	154214	RING-between-RING	Q8TC41	Not screened	Not a hit	Not a hit	Not a hit	Not screened	0
RNF31	55072	RING-between-RING	Q96EP0	Not screened	Not a hit	Not a hit	Not screened	Not screened	0
AREL1	9870	HECT E3 ligase	O15033	Not screened	Not screened	Not screened	Not screened	Not screened	0	Missing from screen
HACE1	57531	HECT E3 ligase	Q8IYU2	Not screened	Not screened	Not screened	Not screened	Not screened	0	Missing from screen
HECTD1	25831	HECT E3 ligase	Q9ULT8	Not screened	Not screened	Not screened	Not screened	Not screened	0	Missing from screen
HECTD2	143279	HECT E3 ligase	Q5U5R9	Not screened	Not screened	Not screened	Not screened	Not screened	0	Missing from screen
HECTD3	79654	HECT E3 ligase	Q5T447	Not screened	Not a hit	Not a hit	Not a hit	Not a hit	0	Missing from screen
HECTD4	283450	HECT E3 ligase	Q9Y4D8	Not screened	Not screened	Not screened	Not screened	Not screened	0	Missing from screen
HECW1	23072	HECT E3 ligase	Q76N89	Not screened	Not screened	Not screened	Not screened	Not screened	0	Missing from screen
HECW2	57520	HECT E3 ligase	Q9P2P5	Not screened	Not screened	Not screened	Not screened	Not screened	0	Missing from screen
HERC1	8925	HECT E3 ligase	Q15751	Not screened	Not screened	Not screened	Not screened	Not screened	0	Missing from screen
HERC2	8924	HECT E3 ligase	O95714	Not screened	Not screened	Not screened	Not screened	Not screened	0	Missing from screen
HERC3	8916	HECT E3 ligase	Q15034	Not screened	Not screened	Not screened	Not screened	Not a hit	0
HERC4	26091	HECT E3 ligase	Q5GLZ8	Not screened	Not screened	Not screened	Not screened	Not screened	0	Missing from screen
HERC5	51191	HECT E3 ligase, Ubl E3	Q9UII4	Not screened	Not screened	Not screened	Not screened	Not screened	0	Missing from screen
HERC6	55008	HECT E3 ligase	Q8IVU3	Not screened	Not screened	Not screened	Not a hit	Not a hit	0	Missing from screen
HUWE1	10075	HECT E3 ligase	Q7Z6Z7	Not screened	Not screened	Not screened	Not screened	Not screened	0	Missing from screen
ITCH	83737	HECT E3 ligase	Q96J02	Not screened	Not screened	Not screened	Not screened	Not screened	0	Missing from screen
NEDD4	4734	HECT E3 ligase	P46934	Not screened	Not screened	Not screened	Not screened	Not screened	0	Missing from screen
NEDD4L	23327	HECT E3 ligase	Q96PU5	Not screened	Not screened	Not screened	Not screened	Not screened	0	Missing from screen
SMURF1	57154	HECT E3 ligase	Q9HCE7	Not screened	Not screened	Not screened	Not screened	Not screened	0	Missing from screen
SMURF2	64750	HECT E3 ligase	Q9HAU4	Not screened	Not screened	Not screened	Not screened	Not screened	0	Missing from screen
TRIP12	9320	HECT E3 ligase	Q14669	Not screened	Not screened	Not screened	Not screened	Not screened	0	Missing from screen
UBE3A	7337	HECT E3 ligase	Q05086	Not screened	Not screened	Not screened	Not screened	Not screened	0	Missing from screen
UBE3B	89910	HECT E3 ligase	Q7Z3V4	Not screened	Not a hit	Not a hit	Not a hit	Not a hit	0	Missing from screen
UBE3C	9690	HECT E3 ligase	Q15386	Not screened	Not screened	Not screened	Not screened	Not screened	0	Missing from screen
UBR5	51366	HECT E3 ligase	O95071	Not screened	Not screened	Not screened	Not screened	Not screened	0	Missing from screen
WWP1	11059	HECT E3 ligase	Q9H0M0	Not screened	Not screened	Not screened	Not screened	Not screened	0	Missing from screen
WWP2	11060	HECT E3 ligase	O00308	Not screened	Not a hit	Not a hit	Not a hit	Not a hit	0	Missing from screen
BTRC	8945	CRL1 substrate receptor (F-box protein)	Q9Y297	Degradation effector	Not screened	Not screened	Not a hit	Not screened	1
CCNF	899	CRL1 substrate receptor (F-box protein)	P41002	Not screened	Not screened	Not screened	Not screened	Not screened	0	Missing from screen
ECT2L	345930	CRL1 substrate receptor (F-box protein)	Q008S8	Not screened	Not screened	Not screened	Not screened	Not screened	0	Missing from screen
FBH1	84893	CRL1 substrate receptor (F-box protein)	Q8NFZ0	Not screened	Not screened	Not screened	Not screened	Not screened	0	Missing from screen
FBXL2	25827	CRL1 substrate receptor (F-box protein)	Q9UKC9	Degradation effector	Not a hit	Not a hit	Not a hit	Not a hit	1
FBXL3	26224	CRL1 substrate receptor (F-box protein)	Q9UKT7	Degradation effector	Not a hit	Not a hit	Not a hit	Not a hit	1
FBXL12	54850	CRL1 substrate receptor (F-box protein)	Q9NXK8	Degradation effector	Degradation effector	Not a hit	Degradation effector	Not a hit	3
FBXL13	222235	CRL1 substrate receptor (F-box protein)	Q8NEE6	Degradation effector	Not screened	Not screened	Not screened	Not screened	1
FBXL14	144699	CRL1 substrate receptor (F-box protein)	Q8N1E6	Degradation effector	Degradation effector	Not a hit	Not a hit	Not a hit	2
FBXL15	79176	CRL1 substrate receptor (F-box protein)	Q9H469	Degradation effector	Not a hit	Not a hit	Degradation effector	Not a hit	2
FBXL16	146330	CRL1 substrate receptor (F-box protein)	Q8N461	Not screened	Not a hit	Not a hit	Not a hit	Not a hit	0
FBXL17	64839	CRL1 substrate receptor (F-box protein)	Q9UF56	Not screened	Not screened	Not screened	Not a hit	Not a hit	0
FBXL18	80028	CRL1 substrate receptor (F-box protein)	Q96ME1	Not screened	Not a hit	Not a hit	Not a hit	Not a hit	0
FBXL19	54620	CRL1 substrate receptor (F-box protein)	Q6PCT2	Not screened	Not a hit	Not a hit	Not a hit	Not a hit	0
FBXL20	84961	CRL1 substrate receptor (F-box protein)	Q96IG2	Degradation effector	Not screened	Not screened	Not screened	Not screened	1
FBXL22	283807	CRL1 substrate receptor (F-box protein)	Q6P050	Not screened	Not a hit	Not a hit	Not a hit	Not a hit	0
FBXL4	26235	CRL1 substrate receptor (F-box protein)	Q9UKA2	Not screened	Not screened	Not screened	Not screened	Not screened	0	Missing from screen
FBXL5	26234	CRL1 substrate receptor (F-box protein)	Q9UKA1	Degradation effector	Not screened	Not screened	Not screened	Not screened	1	Missing from screen
FBXL6	26233	CRL1 substrate receptor (F-box protein)	Q8N531	Not screened	Not screened	Not screened	Not screened	Not screened	0	Missing from screen
FBXL7	23194	CRL1 substrate receptor (F-box protein)	Q9UJT9	Not screened	Not screened	Not screened	Not screened	Not screened	0	Missing from screen
FBXL8	55336	CRL1 substrate receptor (F-box protein)	Q96CD0	Stabilzation effector	Not a hit	Not a hit	Not a hit	Not a hit	0
FBXO10	26267	CRL1 substrate receptor (F-box protein)	Q9UK96	Degradation effector	Not a hit	Not a hit	Not a hit	Not a hit	1
FBXO11	80204	CRL1 substrate receptor (F-box protein)	Q86XK2	Degradation effector	Not screened	Not screened	Not screened	Not screened	1
FBXO15	201456	CRL1 substrate receptor (F-box protein)	Q8NCQ5	Degradation effector	Not screened	Not screened	Not a hit	Not a hit	1
FBXO16	157574	CRL1 substrate receptor (F-box protein)	Q8IX29	Not screened	Not a hit	Not a hit	Not screened	Not screened	0
FBXO17	115290	CRL1 substrate receptor (F-box protein)	Q96EF6	Not a hit	Not a hit	Not a hit	Not a hit	Not screened	0
FBXO2	26232	CRL1 substrate receptor (F-box protein)	Q9UK22	Stabilzation effector	Not a hit	Stabilzation effector	Not screened	Stabilzation effector	0
FBXO21	23014	CRL1 substrate receptor (F-box protein)	O94952	Not screened	Not screened	Not screened	Not a hit	Not screened	0	Missing from screen
FBXO22	26263	CRL1 substrate receptor (F-box protein)	Q8NEZ5	Not a hit	Not screened	Not screened	Not screened	Not screened	0
FBXO24	26261	CRL1 substrate receptor (F-box protein)	O75426	Degradation effector	Not a hit	Not a hit	Not screened	Not screened	1
FBXO25	26260	CRL1 substrate receptor (F-box protein)	Q8TCJ0	Not screened	Not a hit	Not screened	Not a hit	Not a hit	0
FBXO27	126433	CRL1 substrate receptor (F-box protein)	Q8NI29	Degradation effector	Not screened	Not screened	Not screened	Not screened	1
FBXO28	23219	CRL1 substrate receptor (F-box protein)	Q9NVF7	Not screened	Not screened	Not screened	Not screened	Not screened	0	Missing from screen
FBXO3	26273	CRL1 substrate receptor (F-box protein)	Q9UK99	Degradation effector	Not screened	Not screened	Not screened	Not screened	1
FBXO30	84085	CRL1 substrate receptor (F-box protein)	Q8TB52	Not a hit	Not screened	Not screened	Not screened	Not screened	0
FBXO31	79791	CRL1 substrate receptor (F-box protein)	Q5XUX0	Not screened	Not screened	Not screened	Not screened	Not screened	0	Missing from screen
FBXO32	114907	CRL1 substrate receptor (F-box protein)	Q969P5	Not screened	Not screened	Not screened	Not screened	Not screened	0	Missing from screen
FBXO33	254170	CRL1 substrate receptor (F-box protein)	Q7Z6M2	Not screened	Not screened	Not screened	Not screened	Not screened	0	Missing from screen
FBXO34	55030	CRL1 substrate receptor (F-box protein)	Q9NWN3	Not screened	Not screened	Not screened	Not screened	Not screened	0	Missing from screen
FBXO36	130888	CRL1 substrate receptor (F-box protein)	Q8NEA4	Not screened	Not screened	Not screened	Not screened	Not screened	0	Missing from screen
FBXO38	81545	CRL1 substrate receptor (F-box protein)	Q6PIJ6	Degradation effector	Not screened	Not screened	Not screened	Not screened	1
FBXO39	162517	CRL1 substrate receptor (F-box protein)	Q8N4B4	Not screened	Not screened	Not screened	Not screened	Not screened	0	Missing from screen
FBXO4	26272	CRL1 substrate receptor (F-box protein)	Q9UKT5	Not a hit	Not screened	Not screened	Not a hit	Not a hit	0
FBXO40	51725	CRL1 substrate receptor (F-box protein)	Q9UH90	Degradation effector	Not screened	Not screened	Not screened	Not screened	1
FBXO41	150726	CRL1 substrate receptor (F-box protein)	Q8TF61	Not screened	Not screened	Not screened	Not screened	Not screened	0	Missing from screen
FBXO42	54455	CRL1 substrate receptor (F-box protein)	Q6P3S6	Degradation effector	Not screened	Not screened	Not screened	Not screened	1
FBXO43	286151	CRL1 substrate receptor (F-box protein)	Q4G163	Not screened	Not screened	Not screened	Not screened	Not screened	0	Missing from screen
FBXO44	93611	CRL1 substrate receptor (F-box protein)	Q9H4M3	Degradation effector	Not a hit	Not a hit	Not a hit	Not a hit	1
FBXO45	200933	CRL1 substrate receptor (F-box protein)	P0C2W1	Not screened	Not a hit	Not a hit	Not a hit	Not a hit	0
FBXO46	23403	CRL1 substrate receptor (F-box protein)	Q6PJ61	Not a hit	Not screened	Not screened	Not screened	Not screened	0
FBXO47	494188	CRL1 substrate receptor (F-box protein)	Q5MNV8	Not screened	Not screened	Not screened	Not screened	Not screened	0	Missing from screen
FBXO48	554251	CRL1 substrate receptor (F-box protein)	Q5FWF7	Not screened	Not screened	Not screened	Not screened	Not screened	0	Missing from screen
FBXO5	26271	CRL1 substrate receptor (F-box protein)	Q9UKT4	Not a hit	Not screened	Not screened	Not screened	Not a hit	0
FBXO6	26270	CRL1 substrate receptor (F-box protein)	Q9NRD1	Degradation effector	Not a hit	Not a hit	Not a hit	Not a hit	1
FBXO7	25793	CRL1 substrate receptor (F-box protein)	Q9Y3I1	Not screened	Not screened	Not screened	Not screened	Not screened	0	Missing from screen
FBXO8	26269	CRL1 substrate receptor (F-box protein)	Q9NRD0	Degradation effector	Not screened	Not screened	Not screened	Not screened	1
FBXO9	26268	CRL1 substrate receptor (F-box protein)	Q9UK97	Not a hit	Not screened	Not screened	Not a hit	Not screened	0
FBXW10	10517	CRL1 substrate receptor (F-box protein)	Q5XX13	Not screened	Not screened	Not screened	Not screened	Not screened	0	Missing from screen
FBXW10B	374286	CRL1 substrate receptor (F-box protein)	O95170	Not screened	Not screened	Not screened	Not screened	Not screened	0	Missing from screen
FBXW11	23291	CRL1 substrate receptor (F-box protein)	Q9UKB1	Not screened	Not a hit	Not screened	Not screened	Not screened	0
FBXW12	285231	CRL1 substrate receptor (F-box protein)	Q6X9E4	Not screened	Not a hit	Not a hit	Not a hit	Not a hit	0
FBXW2	26190	CRL1 substrate receptor (F-box protein)	Q9UKT8	Degradation effector	Not screened	Not screened	Not screened	Not screened	1
FBXW4	6468	CRL1 substrate receptor (F-box protein)	P57775	Degradation effector	Not a hit	Not a hit	Not a hit	Not a hit	1
FBXW5	54461	CRL1 substrate receptor (F-box protein), CRL4 substrate receptor (DDB1-binding protein)	Q969U6	Degradation effector	Not a hit	Not a hit	Degradation effector	Not a hit	2
FBXW7	55294	CRL1 substrate receptor (F-box protein)	Q969H0	Degradation effector	Not screened	Not screened	Not screened	Not screened	1
FBXW8	26259	CRL1 substrate receptor (F-box protein)	Q8N3Y1	Not screened	Not screened	Not screened	Not screened	Not screened	0	Missing from screen
FBXW9	84261	CRL1 substrate receptor (F-box protein)	Q5XUX1	Not screened	Degradation effector	Not a hit	Not screened	Not screened	1
KDM2A	22992	CRL1 substrate receptor (F-box protein)	Q9Y2K7	Not screened	Not screened	Not screened	Not screened	Not screened	0	Missing from screen
KDM2B	84678	CRL1 substrate receptor (F-box protein)	Q8NHM5	Not screened	Not screened	Not screened	Not screened	Not screened	0	Missing from screen
LMO7	4008	CRL1 substrate receptor (F-box protein)	Q8WWI1	Not screened	Not screened	Not screened	Not screened	Not screened	0	Missing from screen
NCCRP1	342897	CRL1 substrate receptor (F-box protein)	Q6ZVX7	Not screened	Not a hit	Stabilzation effector	Not screened	Not a hit	0
SKP2	6502	CRL1 substrate receptor (F-box protein)	Q13309	Degradation effector	Not a hit	Not screened	Not screened	Not screened	1	Missing from screen
ZC3HC1	51530	CRL1 substrate receptor (F-box protein)	Q86WB0	Not screened	Not a hit	Not a hit	Not a hit	Not a hit	0
APPBP2	10513	CRL2 substrate receptor (BC-CUL2-box)	Q92624	Not screened	Not screened	Not screened	Not screened	Not screened	0	Missing from screen
ASB2	51676	CRL2 substrate receptor (BC-CUL2-box), CRL5 substrate receptor (BC-CUL5-box)	Q96Q27	Degradation effector	Not a hit	Not a hit	Not a hit	Not a hit	1
ASB4	51666	CRL2 substrate receptor (BC-CUL2-box), CRL5 substrate receptor (BC-CUL5-box)	Q9Y574	Not a hit	Not a hit	Not a hit	Not a hit	Not a hit	0
CISH	1154	CRL2 substrate receptor (BC-CUL2-box), CRL5 substrate receptor (BC-CUL5-box)	Q9NSE2	Degradation effector	Not a hit	Not a hit	Not a hit	Not a hit	1
FEM1A	55527	CRL2 substrate receptor (BC-CUL2-box), CRL5 substrate receptor (BC-CUL5-box)	Q9BSK4	Not screened	Not a hit	Not a hit	Not a hit	Not a hit	0
FEM1B	10116	CRL2 substrate receptor (BC-CUL2-box), CRL5 substrate receptor (BC-CUL5-box)	Q9UK73	Not screened	Not screened	Not screened	Not screened	Not screened	0	Missing from screen
FEM1C	56929	CRL2 substrate receptor (BC-CUL2-box), CRL5 substrate receptor (BC-CUL5-box)	Q96JP0	Not screened	Not screened	Not screened	Not screened	Not screened	0	Missing from screen
KLHDC1	122773	CRL2 substrate receptor (BC-CUL2-box), CRL5 substrate receptor (BC-CUL5-box)	Q8N7A1	Not screened	Not screened	Not screened	Not screened	Not screened	0	Missing from screen
KLHDC10	23008	CRL2 substrate receptor (BC-CUL2-box)	Q6PID8	Not screened	Not screened	Not screened	Not screened	Not screened	0	Missing from screen
KLHDC2	23588	CRL2 substrate receptor (BC-CUL2-box), CRL5 substrate receptor (BC-CUL5-box)	Q9Y2U9	Degradation effector	Degradation effector	Not a hit	Degradation effector	Not a hit	3
KLHDC3	116138	CRL2 substrate receptor (BC-CUL2-box), CRL5 substrate receptor (BC-CUL5-box)	Q9BQ90	Not screened	Not screened	Not screened	Not a hit	Not a hit	0
LRR1	122769	CRL2 substrate receptor (BC-CUL2-box), CRL5 substrate receptor (BC-CUL5-box)	Q96L50	Not screened	Not screened	Not screened	Not screened	Not screened	0	Missing from screen
LRRC14	9684	CRL2 substrate receptor (BC-CUL2-box)	Q15048	Not screened	Not a hit	Not a hit	Not a hit	Not a hit	0
LRRC28	123355	CRL2 substrate receptor (BC-CUL2-box), CRL5 substrate receptor (BC-CUL5-box)	Q86X40	Not screened	Degradation effector	Not a hit	Not a hit	Not a hit	1
LRRC42	115353	CRL2 substrate receptor (BC-CUL2-box)	Q9Y546	Not screened	Not screened	Not screened	Not a hit	Not a hit	0
LRRC58	116064	CRL2 substrate receptor (BC-CUL2-box), CRL5 substrate receptor (BC-CUL5-box)	Q96CX6	Not screened	Not screened	Not screened	Not screened	Not screened	0	Missing from screen
MED8	112950	CRL2 substrate receptor (BC-CUL2-box)	Q96G25	Not screened	Not screened	Not screened	Not screened	Not screened	0	Missing from screen
NRBP1	29959	CRL2 substrate receptor (BC-CUL2-box)	Q9UHY1	Not screened	Not a hit	Not screened	Not a hit	Not a hit	0
PCMTD2	55251	CRL2 substrate receptor (BC-CUL2-box), CRL5 substrate receptor (BC-CUL5-box)	Q9NV79	Not screened	Not screened	Not screened	Not a hit	Not a hit	0
PRAME	23532	CRL2 substrate receptor (BC-CUL2-box)	P78395	Degradation effector	Not a hit	Not a hit	Degradation effector	Not a hit	2
PRAMEF12	390999	CRL2 substrate receptor (BC-CUL2-box)	O95522	Not screened	Not a hit	Not a hit	Not a hit	Not a hit	0
PRAMEF17	391004	CRL2 substrate receptor (BC-CUL2-box)	Q5VTA0	Not screened	Not screened	Not screened	Not screened	Not screened	0	Missing from screen
PRAMEF9	343070	CRL2 substrate receptor (BC-CUL2-box)	P0DUQ2	Not screened	Not a hit	Not a hit	Not a hit	Not a hit	0
SOCS1	8651	CRL2 substrate receptor (BC-CUL2-box), CRL5 substrate receptor (BC-CUL5-box)	O15524	Not screened	Not a hit	Not a hit	Not a hit	Not screened	0
VHL	7428	CRL2 substrate receptor (BC-CUL2-box)	P40337	Not a hit	Not a hit	Not a hit	Not a hit	Not a hit	0
ZER1	10444	CRL2 substrate receptor (BC-CUL2-box)	Q7Z7L7	Not screened	Degradation effector	Not a hit	Degradation effector	Not a hit	2
ZSWIM4	65249	CRL2 substrate receptor (BC-CUL2-box)	Q9H7M6	Not screened	Not screened	Not screened	Not screened	Not screened	0	Missing from screen
ZSWIM5	57643	CRL2 substrate receptor (BC-CUL2-box)	Q9P217	Not screened	Not screened	Not screened	Not screened	Not screened	0	Missing from screen
ZSWIM6	57688	CRL2 substrate receptor (BC-CUL2-box)	Q9HCJ5	Not screened	Not screened	Not screened	Not screened	Not screened	0	Missing from screen
ZSWIM8	23053	CRL2 substrate receptor (BC-CUL2-box)	A7E2V4	Not screened	Not screened	Not screened	Not screened	Not screened	0	Missing from screen
ZYG11A	440590	CRL2 substrate receptor (BC-CUL2-box)	Q6WRX3	Not screened	Not screened	Not screened	Not screened	Not screened	0	Missing from screen
ZYG11B	79699	CRL2 substrate receptor (BC-CUL2-box)	Q9C0D3	Not screened	Not screened	Not screened	Not screened	Not screened	0	Missing from screen
ABTB1	80325	CRL3 substrate receptor (BTB protein)	Q969K4	Degradation effector	Not screened	Not screened	Not screened	Not screened	1
ABTB2	25841	CRL3 substrate receptor (BTB protein)	Q8N961	Not screened	Not a hit	Not a hit	Not a hit	Not a hit	0
ABTB3	121551	CRL3 substrate receptor (BTB protein)	A6QL63	Not screened	Not screened	Not screened	Not screened	Not screened	0	Missing from screen
ANKFY1	51479	CRL3 substrate receptor (BTB protein)	Q9P2R3	Not screened	Not screened	Not screened	Not screened	Not screened	0	Missing from screen
ARMC5	79798	CRL3 substrate receptor (BTB protein)	Q96C12	Not screened	Not a hit	Not screened	Not screened	Not screened	0
BTBD1	53339	CRL3 substrate receptor (BTB protein)	Q9H0C5	Not screened	Not screened	Not screened	Not screened	Not screened	0	Missing from screen
BTBD10	84280	CRL3 substrate receptor (BTB protein)	Q9BSF8	Degradation effector	Not screened	Not screened	Not a hit	Not a hit	1
BTBD16	118663	CRL3 substrate receptor (BTB protein)	Q32M84	Not screened	Not screened	Not screened	Not screened	Not screened	0	Missing from screen
BTBD17	388419	CRL3 substrate receptor (BTB protein)	A6NE02	Not screened	Not a hit	Not a hit	Not screened	Not screened	0
BTBD18	643376	CRL3 substrate receptor (BTB protein)	B2RXH4	Not screened	Not screened	Not screened	Not screened	Not screened	0	Missing from screen
BTBD19	149478	CRL3 substrate receptor (BTB protein)	C9JJ37	Not screened	Not screened	Not screened	Not screened	Not screened	0	Missing from screen
BTBD2	55643	CRL3 substrate receptor (BTB protein)	Q9BX70	Not screened	Degradation effector	Not screened	Not a hit	Not a hit	1
BTBD3	22903	CRL3 substrate receptor (BTB protein)	Q9Y2F9	Not screened	Not screened	Not screened	Not screened	Not screened	0	Missing from screen
BTBD6	90135	CRL3 substrate receptor (BTB protein)	Q96KE9	Not screened	Not a hit	Not a hit	Not a hit	Not a hit	0
BTBD7	55727	CRL3 substrate receptor (BTB protein)	Q9P203	Not screened	Not screened	Not screened	Not screened	Not screened	0	Missing from screen
BTBD8	284697	CRL3 substrate receptor (BTB protein)	Q5XKL5	Not screened	Not screened	Not screened	Not screened	Not screened	0	Missing from screen
BTBD9	114781	CRL3 substrate receptor (BTB protein)	Q96Q07	Not a hit	Not a hit	Not screened	Not a hit	Not a hit	0
CCIN	881	CRL3 substrate receptor (BTB protein)	Q13939	Not screened	Not screened	Not screened	Not a hit	Not a hit	0
ENC1	8507	CRL3 substrate receptor (BTB protein)	O14682	Degradation effector	Not screened	Not screened	Not screened	Not screened	1
GAN	8139	CRL3 substrate receptor (BTB protein)	Q9H2C0	Degradation effector	Not screened	Not screened	Not a hit	Not screened	1
GMCL1	64395	CRL3 substrate receptor (BTB protein)	Q96IK5	Not a hit	Not screened	Not screened	Not screened	Not screened	0
GMCL2	64396	CRL3 substrate receptor (BTB protein)	Q8NEA9	Not screened	Not screened	Not screened	Not screened	Not screened	0	Missing from screen
IBTK	25998	CRL3 substrate receptor (BTB protein)	Q9P2D0	Not screened	Not screened	Not screened	Not screened	Not screened	0	Missing from screen
IPP	3652	CRL3 substrate receptor (BTB protein)	Q9Y573	Not screened	Not screened	Not screened	Not screened	Not screened	0	Missing from screen
IVNS1ABP	10625	CRL3 substrate receptor (BTB protein)	Q9Y6Y0	Not screened	Not screened	Not screened	Not screened	Not screened	0	Missing from screen
KBTBD11	9920	CRL3 substrate receptor (BTB protein)	O94819	Not screened	Not screened	Not screened	Not screened	Not screened	0	Missing from screen
KBTBD12	166348	CRL3 substrate receptor (BTB protein)	Q3ZCT8	Not screened	Not screened	Not screened	Not screened	Not screened	0	Missing from screen
KBTBD13	390594	CRL3 substrate receptor (BTB protein)	C9JR72	Not screened	Not screened	Not screened	Not screened	Not screened	0	Missing from screen
KBTBD2	25948	CRL3 substrate receptor (BTB protein)	Q8IY47	Degradation effector	Not screened	Not screened	Not screened	Not screened	1
KBTBD3	143879	CRL3 substrate receptor (BTB protein)	Q8NAB2	Degradation effector	Not screened	Not screened	Not screened	Not screened	1
KBTBD4	55709	CRL3 substrate receptor (BTB protein)	Q9NVX7	Degradation effector	Not a hit	Not a hit	Not a hit	Not screened	1
KBTBD6	89890	CRL3 substrate receptor (BTB protein)	Q86V97	Not screened	Not screened	Not screened	Not a hit	Not screened	0	Missing from screen
KBTBD7	84078	CRL3 substrate receptor (BTB protein)	Q8WVZ9	Degradation effector	Degradation effector	Not a hit	Not a hit	Not a hit	2
KBTBD8	84541	CRL3 substrate receptor (BTB protein)	Q8NFY9	Not screened	Not screened	Not screened	Not screened	Not screened	0	Missing from screen
KCTD10	83892	CRL3 substrate receptor (BTB protein)	Q9H3F6	Not screened	Not screened	Not screened	Not screened	Not screened	0	Missing from screen
KCTD11	147040	CRL3 substrate receptor (BTB protein)	Q693B1	Not screened	Not a hit	Not a hit	Not a hit	Not a hit	0
KCTD12	115207	CRL3 substrate receptor (BTB protein)	Q96CX2	Not screened	Not a hit	Not a hit	Not a hit	Stabilzation effector	0
KCTD13	253980	CRL3 substrate receptor (BTB protein)	Q8WZ19	Stabilzation effector	Not a hit	Not a hit	Not screened	Not screened	0
KCTD17	79734	CRL3 substrate receptor (BTB protein)	Q8N5Z5	Stabilzation effector	Not a hit	Not a hit	Not a hit	Not a hit	0
KCTD18	130535	CRL3 substrate receptor (BTB protein)	Q6PI47	Not screened	Not screened	Not screened	Not screened	Not screened	0	Missing from screen
KCTD2	23510	CRL3 substrate receptor (BTB protein)	Q14681	Not screened	Not a hit	Not a hit	Not a hit	Not a hit	0
KCTD20	222658	CRL3 substrate receptor (BTB protein)	Q7Z5Y7	Not screened	Not screened	Not screened	Not screened	Not screened	0	Missing from screen
KCTD21	283219	CRL3 substrate receptor (BTB protein)	Q4G0X4	Not screened	Not a hit	Not a hit	Not a hit	Not a hit	0
KCTD3	51133	CRL3 substrate receptor (BTB protein)	Q9Y597	Stabilzation effector	Not screened	Not screened	Not screened	Not screened	0
KCTD5	54442	CRL3 substrate receptor (BTB protein)	Q9NXV2	Stabilzation effector	Not screened	Not screened	Not screened	Not screened	0
KCTD6	200845	CRL3 substrate receptor (BTB protein)	Q8NC69	Not a hit	Not a hit	Not screened	Not a hit	Not a hit	0
KCTD7	154881	CRL3 substrate receptor (BTB protein)	Q96MP8	Not screened	Not a hit	Not a hit	Not a hit	Not a hit	0
KCTD9	54793	CRL3 substrate receptor (BTB protein)	Q7L273	Degradation effector	Not screened	Not screened	Not a hit	Not screened	1
KEAP1	9817	CRL3 substrate receptor (BTB protein)	Q14145	Stabilzation effector	Not screened	Not screened	Not screened	Not screened	0
KLHL1	57626	CRL3 substrate receptor (BTB protein)	Q9NR64	Degradation effector	Not screened	Not screened	Not screened	Not screened	1
KLHL10	317719	CRL3 substrate receptor (BTB protein)	Q6JEL2	Degradation effector	Not screened	Not screened	Not screened	Not screened	1
KLHL11	55175	CRL3 substrate receptor (BTB protein)	Q9NVR0	Not screened	Degradation effector	Not a hit	Degradation effector	Not a hit	2
KLHL12	59349	CRL3 substrate receptor (BTB protein)	Q53G59	Degradation effector	Not a hit	Not screened	Not screened	Not screened	1
KLHL13	90293	CRL3 substrate receptor (BTB protein)	Q9P2N7	Degradation effector	Not screened	Not screened	Not screened	Not screened	1
KLHL14	57565	CRL3 substrate receptor (BTB protein)	Q9P2G3	Not a hit	Not a hit	Not a hit	Not a hit	Not a hit	0
KLHL15	80311	CRL3 substrate receptor (BTB protein)	Q96M94	Not screened	Not screened	Not screened	Not screened	Not screened	0	Missing from screen
KLHL17	339451	CRL3 substrate receptor (BTB protein)	Q6TDP4	Not screened	Not a hit	Not a hit	Not a hit	Not a hit	0
KLHL18	23276	CRL3 substrate receptor (BTB protein)	O94889	Degradation effector	Not a hit	Not a hit	Not a hit	Not a hit	1
KLHL2	11275	CRL3 substrate receptor (BTB protein)	O95198	Not screened	Not screened	Not screened	Not screened	Not screened	0	Missing from screen
KLHL20	27252	CRL3 substrate receptor (BTB protein)	Q9Y2M5	Degradation effector	Not a hit	Not a hit	Not a hit	Not a hit	1
KLHL21	9903	CRL3 substrate receptor (BTB protein)	Q9UJP4	Stabilzation effector	Not screened	Not screened	Not screened	Not screened	0
KLHL22	84861	CRL3 substrate receptor (BTB protein)	Q53GT1	Not screened	Degradation effector	Not a hit	Not a hit	Not screened	1
KLHL23	151230	CRL3 substrate receptor (BTB protein)	Q8NBE8	Not a hit	Not screened	Not screened	Not screened	Not screened	0
KLHL24	54800	CRL3 substrate receptor (BTB protein)	Q6TFL4	Not screened	Not screened	Not screened	Not screened	Not screened	0	Missing from screen
KLHL25	64410	CRL3 substrate receptor (BTB protein)	Q9H0H3	Not a hit	Not a hit	Not a hit	Not screened	Not screened	0
KLHL26	55295	CRL3 substrate receptor (BTB protein)	Q53HC5	Not a hit	Not a hit	Not a hit	Not screened	Not screened	0
KLHL28	54813	CRL3 substrate receptor (BTB protein)	Q9NXS3	Not screened	Not screened	Not screened	Not screened	Not screened	0	Missing from screen
KLHL29	114818	CRL3 substrate receptor (BTB protein)	Q96CT2	Not a hit	Not a hit	Not a hit	Not a hit	Not a hit	0
KLHL3	26249	CRL3 substrate receptor (BTB protein)	Q9UH77	Not screened	Degradation effector	Not screened	Not a hit	Not a hit	1
KLHL30	377007	CRL3 substrate receptor (BTB protein)	Q0D2K2	Not screened	Not screened	Not screened	Not screened	Not screened	0	Missing from screen
KLHL31	401265	CRL3 substrate receptor (BTB protein)	Q9H511	Not screened	Not screened	Not screened	Not screened	Not screened	0	Missing from screen
KLHL32	114792	CRL3 substrate receptor (BTB protein)	Q96NJ5	Degradation effector	Not screened	Not screened	Not screened	Not screened	1
KLHL33	123103	CRL3 substrate receptor (BTB protein)	A6NCF5	Not screened	Not a hit	Not a hit	Not screened	Not screened	0
KLHL34	257240	CRL3 substrate receptor (BTB protein)	Q8N239	Not a hit	Not a hit	Not a hit	Not screened	Not screened	0
KLHL35	283212	CRL3 substrate receptor (BTB protein)	Q6PF15	Not screened	Not screened	Not screened	Not screened	Not screened	0	Missing from screen
KLHL36	79786	CRL3 substrate receptor (BTB protein)	Q8N4N3	Degradation effector	Not a hit	Not a hit	Not a hit	Not a hit	1
KLHL38	340359	CRL3 substrate receptor (BTB protein)	Q2WGJ6	Not screened	Not screened	Not screened	Not screened	Not screened	0	Missing from screen
KLHL4	56062	CRL3 substrate receptor (BTB protein)	Q9C0H6	Not screened	Not screened	Not screened	Not screened	Not screened	0	Missing from screen
KLHL40	131377	CRL3 substrate receptor (BTB protein)	Q2TBA0	Stabilzation effector	Not a hit	Stabilzation effector	Not a hit	Stabilzation effector	0
KLHL41	10324	CRL3 substrate receptor (BTB protein)	O60662	Stabilzation effector	Not screened	Not screened	Not screened	Not screened	0
KLHL42	57542	CRL3 substrate receptor (BTB protein)	Q9P2K6	Not screened	Not screened	Not screened	Not screened	Not screened	0	Missing from screen
KLHL5	51088	CRL3 substrate receptor (BTB protein)	Q96PQ7	Not screened	Not screened	Not screened	Not screened	Not screened	0	Missing from screen
KLHL6	89857	CRL3 substrate receptor (BTB protein)	Q8WZ60	Degradation effector	Degradation effector	Not a hit	Degradation effector	Not screened	3
KLHL7	55975	CRL3 substrate receptor (BTB protein)	Q8IXQ5	Degradation effector	Not screened	Not screened	Not screened	Not screened	1
KLHL8	57563	CRL3 substrate receptor (BTB protein)	Q9P2G9	Not screened	Not screened	Not screened	Not screened	Not screened	0	Missing from screen
KLHL9	55958	CRL3 substrate receptor (BTB protein)	Q9P2J3	Not screened	Not screened	Not screened	Not screened	Not screened	0	Missing from screen
LGALS3BP	3959	CRL3 substrate receptor (BTB protein)	Q08380	Degradation effector	Not a hit	Not a hit	Not a hit	Not a hit	1
LZTR1	8216	CRL3 substrate receptor (BTB protein)	Q8N653	Not a hit	Not a hit	Not a hit	Not a hit	Not a hit	0
RCBTB1	55213	CRL3 substrate receptor (BTB protein)	Q8NDN9	Degradation effector	Not a hit	Not a hit	Not screened	Not a hit	1
RCBTB2	1102	CRL3 substrate receptor (BTB protein)	O95199	Stabilzation effector	Not screened	Not screened	Not a hit	Not screened	0
RHOBTB1	9886	CRL3 substrate receptor (BTB protein)	O94844	Degradation effector	Not a hit	Not a hit	Not a hit	Not a hit	1
RHOBTB2	23221	CRL3 substrate receptor (BTB protein)	Q9BYZ6	Not screened	Not screened	Not screened	Not a hit	Not screened	0	Missing from screen
RHOBTB3	22836	CRL3 substrate receptor (BTB protein)	O94955	Degradation effector	Not screened	Not screened	Not screened	Not screened	1
SHKBP1	92799	CRL3 substrate receptor (BTB protein)	Q8TBC3	Not screened	Not a hit	Not a hit	Not a hit	Not screened	0
SPOP	8405	CRL3 substrate receptor (BTB protein)	O43791	Not a hit	Not screened	Not screened	Degradation effector	Not a hit	1
SPOPL	339745	CRL3 substrate receptor (BTB protein)	Q6IQ16	Not screened	Not screened	Not screened	Not screened	Not screened	0	Missing from screen
TNFAIP1	7126	CRL3 substrate receptor (BTB protein)	Q13829	Not screened	Not screened	Not screened	Not a hit	Not a hit	0
AHR	196	CRL4 substrate receptor (DDB1-binding protein)	P35869	Not screened	Not screened	Not screened	Not screened	Not screened	0	Missing from screen
AMBRA1	55626	CRL4 substrate receptor (DDB1-binding protein)	Q9C0C7	Not a hit	Not screened	Not screened	Not screened	Not screened	0
ARPC1B	10095	CRL4 substrate receptor (DDB1-binding protein)	O15143	Not screened	Not a hit	Not a hit	Not a hit	Not a hit	0
ATG16L1	55054	CRL4 substrate receptor (DDB1-binding protein)	Q676U5	Not screened	Not screened	Not screened	Not screened	Not a hit	0
ATG16L2	89849	CRL4 substrate receptor (DDB1-binding protein)	Q8NAA4	Not screened	Not screened	Not screened	Not screened	Not screened	0	Missing from screen
BRWD1	54014	CRL4 substrate receptor (DDB1-binding protein)	Q9NSI6	Not screened	Not screened	Not screened	Not screened	Not screened	0	Missing from screen
BRWD3	254065	CRL4 substrate receptor (DDB1-binding protein)	Q6RI45	Not screened	Not screened	Not screened	Not screened	Not screened	0	Missing from screen
CIAO1	9391	CRL4 substrate receptor (DDB1-binding protein)	O76071	Not screened	Not screened	Not screened	Not screened	Not screened	0	Missing from screen
CRBN	51185	CRL4 substrate receptor (DDB1-binding protein)	Q96SW2	Not a hit	Not screened	Not screened	Not screened	Not a hit	0
DCAF1	9730	CRL4 substrate receptor (DDB1-binding protein)	Q9Y4B6	Not screened	Not screened	Not screened	Not screened	Not screened	0	Missing from screen
DCAF10	79269	CRL4 substrate receptor (DDB1-binding protein)	Q5QP82	Not screened	Not a hit	Not a hit	Not a hit	Not a hit	0
DCAF11	80344	CRL4 substrate receptor (DDB1-binding protein)	Q8TEB1	Not screened	Not a hit	Not screened	Not a hit	Not screened	0
DCAF12	25853	CRL4 substrate receptor (DDB1-binding protein)	Q5T6F0	Not a hit	Not a hit	Not a hit	Not a hit	Not a hit	0
DCAF12L2	340578	CRL4 substrate receptor (DDB1-binding protein)	Q5VW00	Not screened	Not a hit	Not a hit	Not screened	Not screened	0
DCAF13	25879	CRL4 substrate receptor (DDB1-binding protein)	Q9NV06	Not screened	Not screened	Not screened	Not screened	Not screened	0	Missing from screen
DCAF15	90379	CRL4 substrate receptor (DDB1-binding protein)	Q66K64	Not a hit	Not a hit	Not a hit	Not a hit	Not a hit	0
DCAF16	54876	CRL4 substrate receptor (DDB1-binding protein)	Q9NXF7	Not a hit	Not screened	Not screened	Not screened	Not screened	0
DCAF17	80067	CRL4 substrate receptor (DDB1-binding protein)	Q5H9S7	Not screened	Not screened	Not screened	Not screened	Not screened	0	Missing from screen
DCAF4	26094	CRL4 substrate receptor (DDB1-binding protein)	Q8WV16	Not screened	Not screened	Not screened	Not a hit	Not a hit	0
DCAF4L1	285429	CRL4 substrate receptor (DDB1-binding protein)	Q3SXM0	Not screened	Not a hit	Not a hit	Not a hit	Not a hit	0
DCAF4L2	138009	CRL4 substrate receptor (DDB1-binding protein)	Q8NA75	Not screened	Not a hit	Not a hit	Not a hit	Not a hit	0
DCAF5	8816	CRL4 substrate receptor (DDB1-binding protein)	Q96JK2	Not a hit	Not a hit	Not a hit	Not a hit	Not a hit	0
DCAF6	55827	CRL4 substrate receptor (DDB1-binding protein)	Q58WW2	Not a hit	Not screened	Not screened	Not screened	Not screened	0
DCAF7	10238	CRL4 substrate receptor (DDB1-binding protein)	P61962	Not screened	Not a hit	Not a hit	Not a hit	Not a hit	0
DCAF8	50717	CRL4 substrate receptor (DDB1-binding protein)	Q5TAQ9	Not a hit	Not screened	Not screened	Not a hit	Not screened	0
DCAF8L2	347442	CRL4 substrate receptor (DDB1-binding protein)	P0C7V8	Not screened	Not screened	Not screened	Not a hit	Not screened	0	Missing from screen
DDB2	1643	CRL4 substrate receptor (DDB1-binding protein)	Q92466	Not a hit	Not a hit	Not a hit	Not a hit	Not a hit	0
DET1	55070	CRL4 substrate receptor (DDB1-binding protein)	Q7L5Y6	Not screened	Not a hit	Not screened	Not screened	Not screened	0
DTL	51514	CRL4 substrate receptor (DDB1-binding protein)	Q9NZJ0	Not a hit	Not screened	Not screened	Not screened	Not screened	0
ERCC8	1161	CRL4 substrate receptor (DDB1-binding protein)	Q13216	Not screened	Not screened	Not screened	Not screened	Not screened	0	Missing from screen
GRWD1	83743	CRL4 substrate receptor (DDB1-binding protein)	Q9BQ67	Not screened	Not screened	Not screened	Not screened	Not screened	0	Missing from screen
LRWD1	222229	CRL4 substrate receptor (DDB1-binding protein)	Q9UFC0	Not screened	Not screened	Not screened	Not screened	Not screened	0	Missing from screen
PAFAH1B1	5048	CRL4 substrate receptor (DDB1-binding protein)	P43034	Not screened	Not a hit	Not a hit	Not a hit	Not a hit	0
PHIP	55023	CRL4 substrate receptor (DDB1-binding protein)	Q8WWQ0	Not a hit	Not screened	Not screened	Not screened	Not screened	0
PWP1	11137	CRL4 substrate receptor (DDB1-binding protein)	Q13610	Not screened	Not a hit	Not a hit	Not a hit	Not a hit	0
RBBP5	5929	CRL4 substrate receptor (DDB1-binding protein)	Q15291	Not screened	Not screened	Not screened	Not screened	Not screened	0	Missing from screen
TBL1X	6907	CRL4 substrate receptor (DDB1-binding protein)	O60907	Not screened	Not screened	Not screened	Not screened	Not screened	0	Missing from screen
TBL1XR1	79718	CRL4 substrate receptor (DDB1-binding protein)	Q9BZK7	Not screened	Not screened	Not screened	Not screened	Not screened	0	Missing from screen
TOR1AIP2	163590	CRL4 substrate receptor (DDB1-binding protein)	Q8NFQ8	Not screened	Not a hit	Not a hit	Not a hit	Not a hit	0
TRPC4AP	26133	CRL4 substrate receptor (DDB1-binding protein)	Q8TEL6	Degradation effector	Not screened	Not screened	Not screened	Not screened	1
WDR1	9948	CRL4 substrate receptor (DDB1-binding protein)	O75083	Not screened	Not a hit	Not a hit	Not a hit	Not a hit	0
WDR12	55759	CRL4 substrate receptor (DDB1-binding protein)	Q9GZL7	Not screened	Not screened	Not screened	Not screened	Not screened	0	Missing from screen
WDR26	80232	CRL4 substrate receptor (DDB1-binding protein)	Q9H7D7	Not screened	Not screened	Not screened	Not screened	Not screened	0	Missing from screen
WDR48	57599	CRL4 substrate receptor (DDB1-binding protein)	Q8TAF3	Not screened	Not screened	Not screened	Not screened	Not screened	0	Missing from screen
WDR70	55100	CRL4 substrate receptor (DDB1-binding protein)	Q9NW82	Not screened	Not screened	Not screened	Not screened	Not screened	0	Missing from screen
WDTC1	23038	CRL4 substrate receptor (DDB1-binding protein)	Q8N5D0	Not a hit	Not a hit	Not a hit	Not a hit	Not a hit	0
WIPI2	26100	CRL4 substrate receptor (DDB1-binding protein)	Q9Y4P8	Not screened	Not screened	Not a hit	Not a hit	Not a hit	0
ANKRD9	122416	CRL5 substrate receptor (BC-box protein with CUL5 box)	Q96BM1	Not screened	Not a hit	Not a hit	Not screened	Not screened	0
ASB1	51665	CRL5 substrate receptor (BC-box protein with CUL5 box)	Q9Y576	Not screened	Not a hit	Not a hit	Not screened	Not screened	0
ASB10	136371	CRL5 substrate receptor (BC-box protein with CUL5 box)	Q8WXI3	Degradation effector	Not a hit	Not a hit	Not a hit	Not a hit	1
ASB11	140456	CRL5 substrate receptor (BC-box protein with CUL5 box)	Q8WXH4	Degradation effector	Not screened	Not screened	Not screened	Not screened	1
ASB12	142689	CRL5 substrate receptor (BC-box protein with CUL5 box)	Q8WXK4	Not screened	Not screened	Not screened	Not screened	Not screened	0	Missing from screen
ASB13	79754	CRL5 substrate receptor (BC-box protein with CUL5 box)	Q8WXK3	Not a hit	Not a hit	Not screened	Not a hit	Not a hit	0
ASB14	142686	CRL5 substrate receptor (BC-box protein with CUL5 box)	A6NK59	Degradation effector	Not a hit	Not a hit	Not a hit	Not a hit	1
ASB15	142685	CRL5 substrate receptor (BC-box protein with CUL5 box)	Q8WXK1	Not screened	Not screened	Not screened	Not screened	Not screened	0	Missing from screen
ASB16	92591	CRL5 substrate receptor (BC-box protein with CUL5 box)	Q96NS5	Not screened	Not a hit	Not a hit	Not a hit	Not a hit	0
ASB17	127247	CRL5 substrate receptor (BC-box protein with CUL5 box)	Q8WXJ9	Not a hit	Not a hit	Not a hit	Not a hit	Not a hit	0
ASB18	401036	CRL5 substrate receptor (BC-box protein with CUL5 box)	Q6ZVZ8	Not screened	Not a hit	Not a hit	Not a hit	Not screened	0
ASB3	51130	CRL5 substrate receptor (BC-box protein with CUL5 box)	Q9Y575	Not screened	Degradation effector	Not screened	Not a hit	Not a hit	1
ASB5	140458	CRL5 substrate receptor (BC-box protein with CUL5 box)	Q8WWX0	Not screened	Not screened	Not screened	Not screened	Not screened	0	Missing from screen
ASB6	140459	CRL5 substrate receptor (BC-box protein with CUL5 box)	Q9NWX5	Degradation effector	Not a hit	Not a hit	Not a hit	Not a hit	1
ASB7	140460	CRL5 substrate receptor (BC-box protein with CUL5 box)	Q9H672	Not screened	Not a hit	Not a hit	Not a hit	Not screened	0
ASB8	140461	CRL5 substrate receptor (BC-box protein with CUL5 box)	Q9H765	Degradation effector	Not screened	Not a hit	Not a hit	Not screened	1
ASB9	140462	CRL5 substrate receptor (BC-box protein with CUL5 box)	Q96DX5	Stabilzation effector	Not a hit	Not a hit	Not a hit	Not a hit	0
ELOA	6924	CRL5 substrate receptor (BC-box protein with CUL5 box)	Q14241	Not screened	Not screened	Not screened	Not screened	Not screened	0	Missing from screen
ELOA2	51224	CRL5 substrate receptor (BC-box protein with CUL5 box)	Q8IYF1	Not screened	Not screened	Not screened	Not screened	Not screened	0	Missing from screen
LRRC41	10489	CRL5 substrate receptor (BC-box protein with CUL5 box)	Q15345	Not screened	Not screened	Not screened	Not screened	Not screened	0	Missing from screen
NEURL2	140825	CRL5 substrate receptor (BC-box protein with CUL5 box)	Q9BR09	Not screened	Not screened	Not screened	Not screened	Not screened	0	Missing from screen
PCMTD1	115294	CRL5 substrate receptor (BC-box protein with CUL5 box)	Q96MG8	Not screened	Not screened	Not screened	Not screened	Not screened	0	Missing from screen
RAB40A	142684	CRL5 substrate receptor (BC-box protein with CUL5 box)	Q8WXH6	Degradation effector	Not a hit	Not a hit	Not a hit	Not a hit	1
RAB40AL	282808	CRL5 substrate receptor (BC-box protein with CUL5 box)	P0C0E4	Not a hit	Not a hit	Not a hit	Not a hit	Not a hit	0
RAB40B	10966	CRL5 substrate receptor (BC-box protein with CUL5 box)	Q12829	Not a hit	Not a hit	Not a hit	Not a hit	Not a hit	0
RAB40C	57799	CRL5 substrate receptor (BC-box protein with CUL5 box)	Q96S21	Not screened	Not a hit	Not a hit	Not a hit	Not a hit	0
SOCS2	8835	CRL5 substrate receptor (BC-box protein with CUL5 box)	O14508	Degradation effector	Degradation effector	Not a hit	Not a hit	Not a hit	2
SOCS3	9021	CRL5 substrate receptor (BC-box protein with CUL5 box)	O14543	Degradation effector	Not a hit	Not a hit	Not a hit	Not a hit	1
SOCS4	122809	CRL5 substrate receptor (BC-box protein with CUL5 box)	Q8WXH5	Degradation effector	Not screened	Not screened	Not screened	Not screened	1
SOCS5	9655	CRL5 substrate receptor (BC-box protein with CUL5 box)	O75159	Degradation effector	Not screened	Not screened	Not screened	Not screened	1
SOCS6	9306	CRL5 substrate receptor (BC-box protein with CUL5 box)	O14544	Not screened	Not a hit	Not screened	Not a hit	Not screened	0
SOCS7	30837	CRL5 substrate receptor (BC-box protein with CUL5 box)	O14512	Not screened	Not a hit	Not a hit	Not screened	Not screened	0
SPSB1	80176	CRL5 substrate receptor (BC-box protein with CUL5 box)	Q96BD6	Degradation effector	Not screened	Not screened	Not screened	Not screened	1
SPSB2	84727	CRL5 substrate receptor (BC-box protein with CUL5 box)	Q99619	Not a hit	Not a hit	Not a hit	Not a hit	Not a hit	0
SPSB3	90864	CRL5 substrate receptor (BC-box protein with CUL5 box)	Q6PJ21	Degradation effector	Not a hit	Not a hit	Not a hit	Not a hit	1
SPSB4	92369	CRL5 substrate receptor (BC-box protein with CUL5 box)	Q96A44	Not a hit	Degradation effector	Not a hit	Not screened	Not screened	1
TULP4	56995	CRL5 substrate receptor (BC-box protein with CUL5 box)	Q9NRJ4	Not screened	Not screened	Not screened	Not screened	Not screened	0	Missing from screen
WSB1	26118	CRL5 substrate receptor (BC-box protein with CUL5 box)	Q9Y6I7	Not screened	Not screened	Not screened	Not screened	Not screened	0	Missing from screen
WSB2	55884	CRL5 substrate receptor (BC-box protein with CUL5 box)	Q9NYS7	Not a hit	Not screened	Not screened	Not screened	Not screened	0
FZR1	51343	APC substrate receptor	Q9UM11	Not screened	Not a hit	Not screened	Not a hit	Not a hit	0
CDC20	991	APC substrate receptor	Q12834	Not screened	Not a hit	Not a hit	Not a hit	Not a hit	0
MYCBP2	23077	Atypical (RING-Cys-Relay)	O75592	Not screened	Not screened	Not screened	Not screened	Not screened	0	Missing from screen
TNFAIP3	7128	Atypical E3 (A20-type zinc finger)	P21580	Not a hit	Not a hit	Not a hit	Not a hit	Not a hit	0
RABGEF1	27342	Atypical E3 (A20-type zinc finger)	Q9UJ41	Not screened	Not screened	Not screened	Not a hit	Not a hit	0
UBE2O	63893	Atypical E3 (E2/E3 hybrid)	Q9C0C9	Not screened	Not a hit	Not a hit	Not a hit	Not a hit	0
BIRC6	57448	Atypical E3 (E2/E3 hybrid)	Q9NR09	Not screened	Not screened	Not screened	Not screened	Not screened	0	Missing from screen
RANBP2	5903	Atypical E3 (interinal repeat region IR1-M-IR2), SUMO E3	P49792	Not screened	Not screened	Not screened	Not screened	Not screened	0	Missing from screen
ZNF451	26036	Atypical E3 (SIM and PLRP motif), SUMO E3	Q9Y4E5	Not screened	Not screened	Not screened	Not screened	Not screened	0	Missing from screen
UFL1	23376	Atypical E3 (catalytic site formed from multiple interfaces), Ubl E3	O94874	Not screened	Not screened	Not screened	Not screened	Not screened	0	Missing from screen
DDRGK1	65992	Atypical E3 (catalytic site formed from multiple interfaces), Ubl E3	Q96HY6	Not screened	Not screened	Not a hit	Not screened	Stabilzation effector	0
ATG5	9474	Atypical E3 (catalytic site formed from multiple interfaces), Ubl E3	Q9H1Y0	Not screened	Not screened	Not screened	Not a hit	Not screened	0	Missing from screen
ATG12	9140	Atypical E3 (catalytic site formed from multiple interfaces), Ubl E3	O94817	Not screened	Not screened	Not screened	Not screened	Not screened	0	Missing from screen
EGR2	1959	Atypical E3, SUMO E3	P11161	Not screened	Not screened	Not screened	Not a hit	Not a hit	0	Missing from screen
RASD2	23551	Atypical E3, SUMO E3	Q96D21	Not screened	Not a hit	Not a hit	Not a hit	Not a hit	0

## Sheet: 1B_RING
		Score											Supporting information		Literature or unpublished source with RING annotation
Gene symbol	Gene ID	Score of 5 = 1x Curator confirmed IS a RING E3	Score of 2 = Annotated as RING in InterPro	Score of -5 = 1x Curator confirmed is NOT a RING E3	Sum of scores	Category	Curation by Kay Hofmann	Curation by Claudio Joazeiro	Curation by Katrin Rittinger and Jane Dudley	Comments: Kay Hofmann	Comments: Claudio Joazeiro	Comments: Katrin Rittinger and Jane Dudley	RING annotation (InterPro entry provided if present)	Evidence of E3 ligase activity: Curated by Katrin Rittinger and Jane Dudley	Wei Li...Claudio A P Joazeiro, 2008 (PMID: 18213395)	Barbara Medvar…Mark A Knepper, 2016 (PMID: 27199454)	Zhongqi Ge…Han Liang, 2018 (PMID: 29617661)	Frances V Hundley...David P Toczyski, 2021 (PMID: 33539788)	Unpublished E3 list / personal communication / other literature source	Additional comments and references / citations
ANAPC11	51529	10	2	0	12	Category 1	Yes	Yes	Unassessed				IPR001841, IPR024991		RING	RING		RING		Our original curator assessment considered this as a RING domain but a collective assessment with independent authors had reclassified RBX1, RBX2 and ANAPC11 as degenerate RING proteins, RBX1, RBX2 and ANAPC11 are documented to contain three zinc ions in their RING domain (PMID: 22433864, PMID: 34518685, PMID: 25306923)
AMFR	267	10	2	0	12	Category 1	Yes	Yes	Unassessed				IPR001841		RING	RING	E3 activity/RING/RING	RING
MARCHF7	64844	10	2	0	12	Category 1	Yes	Yes	Unassessed				IPR011016		RING	RING	E3 activity/RING/RING	RING
BIRC2	329	10	2	0	12	Category 1	Yes	Yes	Unassessed				IPR001841		RING	RING	E3 activity/RING/RING	RING
BIRC3	330	10	2	0	12	Category 1	Yes	Yes	Unassessed				IPR001841		RING	RING	E3 activity/RING/RING	RING
XIAP	331	10	2	0	12	Category 1	Yes	Yes	Unassessed				IPR001841		RING	RING	E3 activity/RING/RING	RING
BIRC7	79444	10	2	0	12	Category 1	Yes	Yes	Unassessed				IPR001841, IPR017907		RING	RING	E3 activity/RING/RING	RING
BIRC8	112401	10	2	0	12	Category 1	Yes	Yes	Unassessed				IPR001841		RING	RING		RING
BFAR	51283	10	2	0	12	Category 1	Yes	Yes	Unassessed				IPR001841, IPR017907		RING	RING	E3 activity/RING/RING	RING
BMI1	648	10	2	0	12	Category 1	Yes	Yes	Unassessed				IPR001841, IPR017907		RING	RING	E3 activity/RING/RING	RING
BRAP	8315	10	2	0	12	Category 1	Yes	Yes	Unassessed				IPR001841		RING	RING	E3 activity/RING/RING	RING
BARD1	580	10	2	0	12	Category 1	Yes	Yes	Unassessed				IPR001841, IPR017907, IPR039503		RING	RING	E3 activity/RING/RING	RING		BARD1 forms a functional E3 complex comprising BRCA1/BARD1 heterodimer, with E3 activity coming from BRCA1 instead of BARD1 given BARD1 does not bind E2 (PMID: 33589814, PMID: 12732733, PMID: 17873885), BARD1 is a potential pseudo-E3
BRCA1	672	10	2	0	12	Category 1	Yes	Yes	Unassessed				IPR001841, IPR017907, IPR018957		RING	RING	E3 activity/RING/RING	RING
CBL	867	10	2	0	12	Category 1	Yes	Yes	Unassessed				IPR001841, IPR017907, IPR018957		RING	RING	E3 activity/RING/RING	RING
CBLB	868	10	2	0	12	Category 1	Yes	Yes	Unassessed				IPR001841, IPR017907, IPR018957, IPR039520		RING	RING	E3 activity/RING/RING	RING
CBLC	23624	10	2	0	12	Category 1	Yes	Yes	Unassessed				IPR001841, IPR017907		RING	RING	E3 activity/RING/RING	RING
CBLL1	79872	10	2	0	12	Category 1	Yes	Yes	Unassessed				IPR001841, IPR017907, IPR040380		RING	RING	E3 activity/RING/RING	RING
CNOT4	4850	10	2	0	12	Category 1	Yes	Yes	Unassessed				IPR001841, IPR039515		RING	RING	E3 activity/RING/RING	RING
CGRRF1	10668	10	2	0	12	Category 1	Yes	Yes	Unassessed				IPR001841		RING	RING		RING
CHFR	55743	10	2	0	12	Category 1	Yes	Yes	Unassessed				IPR001841, IPR017907		RING	RING	E3 activity/RING/RING	RING
RNF220	55182	10	2	0	12	Category 1	Yes	Yes	Unassessed				IPR001841, IPR040178		RING	RING	E3 activity/RING/RING	RING
OBI1	79596	10	2	0	12	Category 1	Yes	Yes	Unassessed				IPR001841, IPR035691		RING	RING		RING
UNKL	64718	10	2	0	12	Category 1	Yes	Yes	Unassessed				IPR001841		RING	RING
CCNB1IP1	57820	10	2	0	12	Category 1	Yes	Yes	Unassessed	Divergent RING			IPR001841		RING	RING	E3 activity/RING/RING	RING
DCST1	149095	10	2	0	12	Category 1	Yes	Yes	Unassessed				IPR001841		RING	RING
DTX3	196403	10	2	0	12	Category 1	Yes	Yes	Unassessed				IPR001841, IPR017907		RING	RING	E3 activity/RING/RING	RING
DTX3L	151636	10	2	0	12	Category 1	Yes	Yes	Unassessed				IPR001841, IPR017907, IPR042843		RING	RING	E3 activity/RING/RING	RING
DTX4	23220	10	2	0	12	Category 1	Yes	Yes	Unassessed				IPR001841, IPR018957		RING	RING	E3 activity/RING/RING	RING
DTX1	1840	10	2	0	12	Category 1	Yes	Yes	Unassessed				IPR001841		RING	RING	E3 activity/RING/RING	RING
DTX2	113878	10	2	0	12	Category 1	Yes	Yes	Unassessed				IPR001841		RING	RING	E3 activity/RING/RING	RING
HLTF	6596	10	2	0	12	Category 1	Yes	Yes	Unassessed				IPR001841, IPR017907		RING	RING	E3 activity/RING/RING	RING
LRSAM1	90678	10	2	0	12	Category 1	Yes	Yes	Unassessed				IPR001841		RING	RING	E3 activity/RING/RING	RING
LNX1	84708	10	2	0	12	Category 1	Yes	Yes	Unassessed				IPR001841, IPR017907, IPR018957		RING	RING	E3 activity/RING/RING	RING
LNX2	222484	10	2	0	12	Category 1	Yes	Yes	Unassessed				IPR001841, IPR017907		RING	RING		RING
NEURL3	93082	10	2	0	12	Category 1	Yes	Yes	Unassessed				IPR001841		RING	RING	E3 activity/RING/RING	RING
LONRF1	91694	10	2	0	12	Category 1	Yes	Yes	Unassessed				IPR001841, IPR017907, IPR018957		RING	RING	E3 activity/RING/RING/U-box	RING
LONRF2	164832	10	2	0	12	Category 1	Yes	Yes	Unassessed				IPR001841, IPR017907		RING	RING	E3 activity/RING/U-box	RING
LONRF3	79836	10	2	0	12	Category 1	Yes	Yes	Unassessed				IPR001841, IPR017907, IPR018957		RING	RING	E3 activity/RING/RING/U-box	RING
MGRN1	23295	10	2	0	12	Category 1	Yes	Yes	Unassessed				IPR001841		RING	RING	E3 activity/RING/RING	RING
MKRN1	23608	10	2	0	12	Category 1	Yes	Yes	Unassessed				IPR001841, IPR017907, IPR018957		RING	RING	E3 activity/RING/RING	RING
MKRN2	23609	10	2	0	12	Category 1	Yes	Yes	Unassessed				IPR001841, IPR017907		RING	RING		RING
MKRN3	7681	10	2	0	12	Category 1	Yes	Yes	Unassessed				IPR001841, IPR017907, IPR018957		RING	RING		RING
MSL2	55167	10	2	0	12	Category 1	Yes	Yes	Unassessed				IPR001841, IPR032043		RING	RING	E3 activity/RING/RING	RING
MDM2	4193	10	2	0	12	Category 1	Yes	Yes	Unassessed				IPR001841, IPR044080		RING	RING	E3 activity/RING/RING	RING
MDM4	4194	10	2	0	12	Category 1	Yes	Yes	Unassessed				IPR001841		RING	RING	E3 activity/RING/RING	RING
MARCHF1	55016	10	2	0	12	Category 1	Yes	Yes	Unassessed				IPR001841, IPR011016		RING	RING	E3 activity/RING/RING	RING
MARCHF2	51257	10	2	0	12	Category 1	Yes	Yes	Unassessed				IPR001841, IPR011016		RING	RING	E3 activity/RING/RING	RING
MARCHF3	115123	10	2	0	12	Category 1	Yes	Yes	Unassessed				IPR001841, IPR011016		RING	RING	E3 activity/RING/RING	RING
MARCHF4	57574	10	2	0	12	Category 1	Yes	Yes	Unassessed				IPR011016		RING	RING	E3 activity/RING/RING	RING
MARCHF5	54708	10	2	0	12	Category 1	Yes	Yes	Unassessed				IPR011016		RING	RING	E3 activity/RING/PHD/RING	RING
MARCHF6	10299	10	2	0	12	Category 1	Yes	Yes	Unassessed				IPR011016		RING	RING	E3 activity/RING/RING	RING
MARCHF8	220972	10	2	0	12	Category 1	Yes	Yes	Unassessed				IPR001841, IPR011016		RING	RING	E3 activity/RING/RING	RING
MARCHF9	92979	10	2	0	12	Category 1	Yes	Yes	Unassessed				IPR011016		RING	RING	E3 activity/RING/RING	RING
MNAT1	4331	10	2	0	12	Category 1	Yes	Yes	Unassessed				IPR001841, IPR017907		RING	RING	E3 activity/RING/RING	RING
MID1	4281	15	2	0	17	Category 1	Yes	Yes	Yes				IPR001841, IPR017907, IPR027370	Ubiquitin ligase activity reported	RING	RING	E3 activity/RING/RING	RING
MID2	11043	15	2	0	17	Category 1	Yes	Yes	Yes				IPR001841, IPR017907, IPR027370	Ubiquitin ligase activity reported	RING	RING	E3 activity/RING/RING	RING
MIB1	57534	10	2	0	12	Category 1	Yes	Yes	Unassessed				IPR001841		RING	RING	E3 activity/RING/RING	RING
MIB2	142678	10	2	0	12	Category 1	Yes	Yes	Unassessed				IPR001841		RING	RING	E3 activity/RING/RING	RING
MAP3K1	4214	10	2	0	12	Category 1	Yes	Yes	Unassessed				IPR001841		RING	RING	E3 activity/RING/PHD
MUL1	79594	10	2	0	12	Category 1	Yes	Yes	Unassessed				IPR001841		RING	RING	E3 activity/RING/RING	RING
MYLIP	29116	10	2	0	12	Category 1	Yes	Yes	Unassessed				IPR001841		RING	RING	E3 activity/RING/RING	RING
NEURL1	9148	10	2	0	12	Category 1	Yes	Yes	Unassessed				IPR001841		RING	RING		RING
NHLRC1	378884	10	2	0	12	Category 1	Yes	Yes	Unassessed				IPR001841, IPR017907		RING	RING	E3 activity/RING/RING	RING
NSMCE1	197370	10	2	0	12	Category 1	Yes	Yes	Unassessed				IPR001841, IPR014857		RING	RING	E3 activity/RING/RING	RING
NFX1	4799	10	2	0	12	Category 1	Yes	Yes	Unassessed				IPR001841		RING	RING	E3 activity/RING/RING
NFXL1	152518	10	2	0	12	Category 1	Yes	Yes	Unassessed				IPR001841		RING	RING
PDZRN3	23024	10	2	0	12	Category 1	Yes	Yes	Unassessed				IPR001841, IPR017907		RING	RING	E3 activity/RING/RING	RING
PDZRN4	29951	10	2	0	12	Category 1	Yes	Yes	Unassessed				IPR001841, IPR017907		RING	RING	E3 activity/RING/U-box	RING
PEX2	5828	10	2	0	12	Category 1	Yes	Yes	Unassessed				IPR001841, IPR017907		RING	RING	E3 activity/RING/RING	RING
PEX10	5192	10	2	0	12	Category 1	Yes	Yes	Unassessed				IPR001841, IPR017907		RING	RING	E3 activity/RING/RING	RING
PHF7	51533	10	2	0	12	Category 1	Yes	Yes	Unassessed				IPR001841		RING	RING
PCGF1	84759	10	2	0	12	Category 1	Yes	Yes	Unassessed				IPR001841, IPR017907		RING	RING	E3 activity/RING/RING	RING
PCGF2	7703	10	2	0	12	Category 1	Yes	Yes	Unassessed				IPR001841, IPR017907		RING	RING	E3 activity/RING/RING	RING
PCGF3	10336	10	2	0	12	Category 1	Yes	Yes	Unassessed				IPR001841, IPR017907		RING	RING	E3 activity/RING/RING	RING
PCGF5	84333	10	2	0	12	Category 1	Yes	Yes	Unassessed				IPR001841, IPR017907		RING	RING		RING
PCGF6	84108	10	2	0	12	Category 1	Yes	Yes	Unassessed				IPR001841, IPR017907		RING	RING		RING
PJA1	64219	10	2	0	12	Category 1	Yes	Yes	Unassessed				IPR001841		RING	RING	E3 activity/RING/RING	RING
PJA2	9867	10	2	0	12	Category 1	Yes	Yes	Unassessed				IPR001841		RING	RING	E3 activity/RING/RING	RING
PML	5371	15	2	0	17	Category 1	Yes	Yes	Yes				IPR001841, IPR017907, IPR018957	No report of ubiquitin ligase activity yet	RING	RING	E3 activity/RING/RING	RING
RAD18	56852	10	2	0	12	Category 1	Yes	Yes	Unassessed				IPR001841, IPR017907		RING	RING	E3 activity/RING/RING	RING
RAPSN	5913	10	2	0	12	Category 1	Yes	Yes	Unassessed				IPR001841		RING	RING		RING
RAG1	5896	10	2	0	12	Category 1	Yes	Yes	Unassessed				IPR001841, IPR017907, IPR018957		RING	RING	E3 activity/RING/RING	RING
RFPL1	5988	10	2	0	12	Category 1	Yes	Yes	Unassessed				IPR001841		RING	RING		RING
RFPL3	10738	10	2	0	12	Category 1	Yes	Yes	Unassessed				IPR001841		RING	RING		RING
RFPL4A	342931	10	2	0	12	Category 1	Yes	Yes	Unassessed				IPR001841		RING	RING	E3 activity/RING/RING	RING
RFPL4B	442247	10	2	0	12	Category 1	Yes	Yes	Unassessed				IPR001841, IPR017907		RING	RING	E3 activity/RING/RING	RING
RBBP6	5930	10	2	0	12	Category 1	Yes	Yes	Unassessed				IPR001841		RING	RING	E3 activity/RING/RING/U-box	RING
RC3H1	149041	10	2	0	12	Category 1	Yes	Yes	Unassessed				IPR001841, IPR017907		RING	RING	E3 activity/RING/RING	RING
RC3H2	54542	10	2	0	12	Category 1	Yes	Yes	Unassessed				IPR001841, IPR017907		RING	RING	E3 activity/RING/RING	RING
RCHY1	25898	10	2	0	12	Category 1	Yes	Yes	Unassessed				IPR001841		RING	RING	E3 activity/RING/RING	RING
RFFL	117584	10	2	0	12	Category 1	Yes	Yes	Unassessed				IPR001841		RING	RING	E3 activity/RING/RING	RING
MEX3D	399664	10	2	0	12	Category 1	Yes	Yes	Unassessed				IPR001841		RING	RING		RING
MEX3C	51320	10	2	0	12	Category 1	Yes	Yes	Unassessed				IPR001841		RING	RING		RING
MEX3B	84206	10	2	0	12	Category 1	Yes	Yes	Unassessed				IPR001841		RING	RING		RING
MEX3A	92312	10	2	0	12	Category 1	Yes	Yes	Unassessed				IPR001841		RING	RING		RING
RSPRY1	89970	10	2	0	12	Category 1	Yes	Yes	Unassessed				IPR001841		RING	RING	E3 activity/RING/RING	RING
COP1	64326	10	2	0	12	Category 1	Yes	Yes	Unassessed				IPR001841, IPR017907		RING	RING	E3 activity/RING/RING;adaptor/Cullin RING/DCX/DWD	RING
RFWD3	55159	10	2	0	12	Category 1	Yes	Yes	Unassessed				IPR001841		RING	RING	E3 activity/RING/RING;E3 adaptor/Cullin RING/DCX/DWD	RING
RNF6	6049	10	2	0	12	Category 1	Yes	Yes	Unassessed				IPR001841		RING	RING	E3 activity/RING/RING	RING
RING1	6015	10	2	0	12	Category 1	Yes	Yes	Unassessed				IPR001841, IPR017907		RING	RING	E3 activity/RING/RING	RING
RNF10	9921	10	2	0	12	Category 1	Yes	Yes	Unassessed				IPR001841, IPR017907, IPR018957		RING	RING	E3 activity/RING/RING	RING
RNF103	7844	10	2	0	12	Category 1	Yes	Yes	Unassessed				IPR001841		RING	RING	E3 activity/RING/RING	RING
RNF11	26994	10	2	0	12	Category 1	Yes	Yes	Unassessed				IPR001841, IPR042981		RING	RING	E3 activity/RING/RING	RING
RNF111	54778	10	2	0	12	Category 1	Yes	Yes	Unassessed				IPR001841		RING	RING	E3 activity/RING/RING	RING
RNF113A	7737	10	2	0	12	Category 1	Yes	Yes	Unassessed				IPR001841, IPR017907		RING	RING	E3 activity/RING/RING	RING
RNF113B	140432	10	2	0	12	Category 1	Yes	Yes	Unassessed				IPR001841, IPR017907		RING	RING	E3 activity/RING/RING	RING
RLIM	51132	10	2	0	12	Category 1	Yes	Yes	Unassessed				IPR001841		RING	RING	E3 activity/RING/RING	RING
RNF121	55298	10	2	0	12	Category 1	Yes	Yes	Unassessed				IPR001841		RING	RING	E3 activity/RING/RING	RING
RNF122	79845	10	2	0	12	Category 1	Yes	Yes	Unassessed				IPR001841		RING	RING	E3 activity/RING/RING	RING
RNF123	63891	10	2	0	12	Category 1	Yes	Yes	Unassessed				IPR001841		RING	RING	E3 activity/RING/RING	RING
RNF125	54941	10	2	0	12	Category 1	Yes	Yes	Unassessed				IPR001841, IPR017907, IPR034734		RING	RING	E3 activity/RING/RING/U-box	RING
RNF126	55658	10	2	0	12	Category 1	Yes	Yes	Unassessed				IPR001841		RING	RING	E3 activity/RING/RING	RING
RNF128	79589	10	2	0	12	Category 1	Yes	Yes	Unassessed				IPR001841		RING	RING	E3 activity/RING/RING	RING
RNF13	11342	10	2	0	12	Category 1	Yes	Yes	Unassessed				IPR001841		RING	RING	E3 activity/RING/RING	RING
RNF130	55819	10	2	0	12	Category 1	Yes	Yes	Unassessed				IPR001841		RING	RING	E3 activity/RING/RING	RING
RNF133	168433	10	2	0	12	Category 1	Yes	Yes	Unassessed				IPR001841		RING	RING	E3 activity/RING/RING	RING
RNF135	84282	10	2	0	12	Category 1	Yes	Yes	Unassessed				IPR001841, IPR017907		RING	RING	E3 activity/RING/RING	RING
RNF138	51444	10	2	0	12	Category 1	Yes	Yes	Unassessed				IPR001841, IPR034734		RING	RING	E3 activity/RING/RING	RING
RNF139	11236	10	2	0	12	Category 1	Yes	Yes	Unassessed				IPR001841, IPR011016		RING	RING	E3 activity/RING/RING	RING
RNF141	50862	10	2	0	12	Category 1	Yes	Yes	Unassessed				IPR001841, IPR017907, IPR043400		RING	RING	E3 activity/RING/RING	RING
RNF145	153830	10	2	0	12	Category 1	Yes	Yes	Unassessed				IPR001841, IPR011016		RING	RING	E3 activity/RING/RING	RING
RNF146	81847	10	2	0	12	Category 1	Yes	Yes	Unassessed				IPR001841, IPR017907, IPR044110		RING	RING	E3 activity/RING/RING	RING
RNF148	378925	10	2	0	12	Category 1	Yes	Yes	Unassessed				IPR001841		RING	RING	E3 activity/RING/RING	RING
RNF149	284996	10	2	0	12	Category 1	Yes	Yes	Unassessed				IPR001841, IPR042712		RING	RING		RING
RNF150	57484	10	2	0	12	Category 1	Yes	Yes	Unassessed				IPR001841		RING	RING	E3 activity/RING/RING	RING
RNF151	146310	10	2	0	12	Category 1	Yes	Yes	Unassessed				IPR001841, IPR017907		RING	RING	E3 activity/RING/U-box	RING
RNF152	220441	10	2	0	12	Category 1	Yes	Yes	Unassessed				IPR001841		RING	RING	E3 activity/RING/RING	RING
RNF157	114804	10	2	0	12	Category 1	Yes	Yes	Unassessed				IPR001841		RING	RING	E3 activity/RING/RING	RING
ARK2C	494470	10	2	0	12	Category 1	Yes	Yes	Unassessed				IPR001841, IPR011016		RING	RING	E3 activity/RING/RING	RING
RNF166	115992	10	2	0	12	Category 1	Yes	Yes	Unassessed				IPR001841, IPR017907, IPR027370, IPR034734		RING	RING	E3 activity/RING/RING	RING
RNF167	26001	10	2	0	12	Category 1	Yes	Yes	Unassessed				IPR001841, IPR011016		RING	RING	E3 activity/RING/RING	RING
RNF168	165918	10	2	0	12	Category 1	Yes	Yes	Unassessed				IPR001841		RING	RING	E3 activity/RING/RING	RING
RNF169	254225	10	2	0	12	Category 1	Yes	Yes	Unassessed				IPR001841, IPR017907		RING	RING		RING
RNF17	56163	10	2	0	12	Category 1	Yes	Yes	Unassessed				IPR001841, IPR017907		RING	RING		RING
RNF170	81790	10	2	0	12	Category 1	Yes	Yes	Unassessed				IPR001841, IPR017907, IPR027370		RING	RING	E3 activity/RING/RING	RING
RNF175	285533	10	2	0	12	Category 1	Yes	Yes	Unassessed				IPR001841, IPR018957		RING	RING	E3 activity/RING/RING	RING
RNF180	285671	10	2	0	12	Category 1	Yes	Yes	Unassessed				IPR001841, IPR017907, IPR018957		RING	RING	E3 activity/RING/RING	RING
RNF181	51255	10	2	0	12	Category 1	Yes	Yes	Unassessed				IPR001841		RING	RING	E3 activity/RING/RING	RING
RNF182	221687	10	2	0	12	Category 1	Yes	Yes	Unassessed				IPR001841, IPR017907		RING	RING	E3 activity/RING/RING	RING
RNF183	138065	10	2	0	12	Category 1	Yes	Yes	Unassessed				IPR001841, IPR017907		RING	RING		RING
RNF185	91445	10	2	0	12	Category 1	Yes	Yes	Unassessed				IPR001841, IPR017907, IPR018957		RING	RING	E3 activity/RING/RING	RING
RNF186	54546	10	2	0	12	Category 1	Yes	Yes	Unassessed				IPR001841, IPR017907		RING	RING	E3 activity/RING/RING	RING
RNF187	149603	10	2	0	12	Category 1	Yes	Yes	Unassessed				IPR001841, IPR017907		RING	RING		RING
MARCHF10	162333	10	2	0	12	Category 1	Yes	Yes	Unassessed				IPR011016, IPR042583		RING	RING	E3 activity/RING/RING	RING
RNF2	6045	10	2	0	12	Category 1	Yes	Yes	Unassessed				IPR001841, IPR017907		RING	RING	E3 activity/RING/RING	RING
RNF20	56254	10	2	0	12	Category 1	Yes	Yes	Unassessed				IPR001841, IPR017907, IPR018957		RING	RING	E3 activity/RING/RING	RING
RNF207	388591	15	2	0	17	Category 1	Yes	Yes	Yes				IPR001841, IPR017907, IPR018957	Ubiquitin ligase activity reported	RING	RING		RING
RNF208	727800	10	2	0	12	Category 1	Yes	Yes	Unassessed				IPR001841, IPR017907, IPR040100		RING	RING	E3 activity/RING/RING	RING
RNF212	285498	10	2	0	12	Category 1	Yes	Yes	Unassessed				IPR001841, IPR017907		RING	RING	E3 activity/RING/RING	RING
RNF213	57674	10	2	0	12	Category 1	Yes	Yes	Unassessed				IPR001841, IPR018957		RING	RING	E3 activity/RING/RING	RING		Noted to have functional RZ type zinc finger and RING finger present (PMID: 32139119, PMID: 34012115)
RNF214	257160	10	2	0	12	Category 1	Yes	Yes	Unassessed				IPR001841		RING	RING		RING
RNF215	200312	10	2	0	12	Category 1	Yes	Yes	Unassessed				IPR001841		RING	RING	E3 activity/RING/RING	RING
RNF24	11237	10	2	0	12	Category 1	Yes	Yes	Unassessed				IPR001841, IPR011016		RING	RING	E3 activity/RING/RING	RING
RNF25	64320	10	2	0	12	Category 1	Yes	Yes	Unassessed				IPR001841		RING	RING	E3 activity/RING/RING	RING
RNF26	79102	10	2	0	12	Category 1	Yes	Yes	Unassessed				IPR001841, IPR040089		RING	RING	E3 activity/RING/RING	RING
RNF32	140545	10	2	0	12	Category 1	Yes	Yes	Unassessed				IPR001841, IPR027370		RING	RING	E3 activity/RING/RING	RING
RNF34	80196	10	2	0	12	Category 1	Yes	Yes	Unassessed				IPR001841		RING	RING	E3 activity/RING/RING	RING
RNF38	152006	10	2	0	12	Category 1	Yes	Yes	Unassessed				IPR001841		RING	RING	E3 activity/RING/RING	RING
RNF39	80352	10	2	0	12	Category 1	Yes	Yes	Unassessed				IPR001841, IPR017907, IPR027370		RING	RING	E3 activity/RING/RING	RING
RNF4	6047	10	2	0	12	Category 1	Yes	Yes	Unassessed				IPR001841, IPR017907, IPR043295		RING	RING	E3 activity/RING/RING	RING
RNF40	9810	10	2	0	12	Category 1	Yes	Yes	Unassessed				IPR001841, IPR017907, IPR018957		RING	RING	E3 activity/RING/RING	RING
RNF41	10193	10	2	0	12	Category 1	Yes	Yes	Unassessed				IPR001841, IPR017907		RING	RING	E3 activity/RING/RING/U-box	RING
RNF43	54894	10	2	0	12	Category 1	Yes	Yes	Unassessed				IPR001841		RING	RING	E3 activity/RING/RING	RING
RNF44	22838	10	2	0	12	Category 1	Yes	Yes	Unassessed				IPR001841		RING	RING	E3 activity/RING/RING	RING
RNF5	6048	10	2	0	12	Category 1	Yes	Yes	Unassessed				IPR001841, IPR017907		RING	RING	E3 activity/RING/RING	RING
RNF7	9616	10	2	0	12	Category 1	Yes	Yes	Unassessed				IPR001841, IPR024766		RING	RING	E3 activity/RING/RING	RING		Our original curator assessment considered this as a RING domain but a collective assessment with independent authors had reclassified RBX1, RBX2 and ANAPC11 as degenerate RING proteins, RBX1, RBX2 and ANAPC11 are documented to contain three zinc ions in their RING domain (PMID: 22433864, PMID: 34518685, PMID: 25306923)
RNF8	9025	10	2	0	12	Category 1	Yes	Yes	Unassessed				IPR001841, IPR017907		RING	RING	E3 activity/RING/RING	RING
RBX1	9978	10	2	0	12	Category 1	Yes	Yes	Unassessed				IPR001841, IPR024766		RING	RING	E3 activity/RING/RING	RING		Our original curator assessment considered this as a RING domain but a collective assessment with independent authors had reclassified RBX1, RBX2 and ANAPC11 as degenerate RING proteins, RBX1, RBX2 and ANAPC11 are documented to contain three zinc ions in their RING domain (PMID: 22433864, PMID: 34518685, PMID: 25306923)
SIAH1	6477	10	2	0	12	Category 1	Yes	Yes	Unassessed				IPR001841		RING	RING	E3 activity/RING/RING	RING
SIAH2	6478	10	2	0	12	Category 1	Yes	Yes	Unassessed				IPR001841		RING	RING	E3 activity/RING/RING	RING
SH3RF1	57630	10	2	0	12	Category 1	Yes	Yes	Unassessed				IPR001841, IPR017907		RING	RING	E3 activity/RING/RING	RING
SH3RF2	153769	10	2	0	12	Category 1	Yes	Yes	Unassessed				IPR001841, IPR017907		RING	RING	E3 activity/RING/RING	RING
TRIM49	57093	15	2	0	17	Category 1	Yes	Yes	Yes				IPR001841	Ubiquitin ligase activity reported	RING	RING		RING
SHPRH	257218	10	2	0	12	Category 1	Yes	Yes	Unassessed				IPR001841, IPR017907, IPR027370		RING	RING	E3 activity/RING/RING	RING
TRIM51	84767	15	2	0	17	Category 1	Yes	Yes	Yes				IPR001841, IPR017907	No report of ubiquitin ligase activity yet	RING	RING	E3 activity/RING/RING	RING
SYVN1	84447	10	2	0	12	Category 1	Yes	Yes	Unassessed				IPR001841		RING	RING	E3 activity/RING/RING	RING
TTC3	7267	10	2	0	12	Category 1	Yes	Yes	Unassessed				IPR001841		RING	RING	E3 activity/RING/RING	RING
TRAF2	7186	10	2	0	12	Category 1	Yes	Yes	Unassessed				IPR001841, IPR017907, IPR018957		RING	RING	E3 activity/RING/RING	RING		E3 ligase activity absent but attributed to other interacting E3 ligases given TRAF2's RING domain is structurally incompatible with E2 binding (PMID: 19810754, PMID: 19815541), TRAF2 is a potential pseudo-E3
TRAF3	7187	10	2	0	12	Category 1	Yes	Yes	Unassessed				IPR001841, IPR017907		RING	RING	E3 activity/RING/RING	RING
TRAF4	9618	10	2	0	12	Category 1	Yes	Yes	Unassessed				IPR001841, IPR017907, IPR018957		RING	RING	E3 activity/RING/RING	RING
TRAF5	7188	10	2	0	12	Category 1	Yes	Yes	Unassessed				IPR001841, IPR017907		RING	RING	E3 activity/RING/RING	RING
TRAF6	7189	10	2	0	12	Category 1	Yes	Yes	Unassessed				IPR001841, IPR017907		RING	RING	E3 activity/RING/RING/U-box	RING
TRAF7	84231	10	2	0	12	Category 1	Yes	Yes	Unassessed				IPR001841, IPR017907, IPR027370		RING	RING	E3 activity/RING/RING;adaptor/Cullin RING/DCX/DWD	RING
TOPORS	10210	10	2	0	12	Category 1	Yes	Yes	Unassessed				IPR001841, IPR017907, IPR018957		RING	RING	E3 activity/RING/RING	RING
TRAIP	10293	10	2	0	12	Category 1	Yes	Yes	Unassessed				IPR001841		RING	RING	E3 activity/RING/RING	RING
TRIML1	339976	15	2	0	17	Category 1	Yes	Yes	Yes				IPR001841, IPR017907	No report of ubiquitin ligase activity yet	RING	RING		RING
TRIM10	10107	15	2	0	17	Category 1	Yes	Yes	Yes				IPR001841, IPR017907, IPR018957, IPR042784	Ubiquitin ligase activity reported	RING	RING	E3 activity/RING/RING/U-box	RING
TRIM11	81559	15	2	0	17	Category 1	Yes	Yes	Yes				IPR001841, IPR017907	Ubiquitin ligase activity reported	RING	RING	E3 activity/RING/RING	RING
TRIM13	10206	15	2	0	17	Category 1	Yes	Yes	Yes				IPR001841, IPR017907, IPR027370	Ubiquitin ligase activity reported	RING	RING	E3 activity/RING/RING	RING
TRIM15	89870	15	2	0	17	Category 1	Yes	Yes	Yes				IPR001841, IPR017907, IPR018957	Ubiquitin ligase activity reported	RING	RING	E3 activity/RING/RING	RING
TRIM17	51127	15	2	0	17	Category 1	Yes	Yes	Yes				IPR001841, IPR017907, IPR027370	Ubiquitin ligase activity reported	RING	RING	E3 activity/RING/RING	RING
TRIM2	23321	15	2	0	17	Category 1	Yes	Yes	Yes				IPR001841, IPR017907, IPR027370	Ubiquitin ligase activity reported	RING	RING	E3 activity/RING/RING	RING
TRIM21	6737	15	2	0	17	Category 1	Yes	Yes	Yes				IPR001841, IPR017907, IPR018957	Ubiquitin ligase activity reported	RING	RING	E3 activity/RING/RING/U-box	RING
TRIM22	10346	15	2	0	17	Category 1	Yes	Yes	Yes				IPR001841, IPR017907, IPR027370	Ubiquitin ligase activity reported	RING	RING	E3 activity/RING/RING/U-box	RING
TRIM23	373	15	2	0	17	Category 1	Yes	Yes	Yes				IPR001841, IPR017907, IPR027370	Ubiquitin ligase activity reported	RING	RING	E3 activity/RING/RING	RING
TRIM24	8805	15	2	0	17	Category 1	Yes	Yes	Yes				IPR001841, IPR017907	Ubiquitin ligase activity reported	RING	RING	E3 activity/RING/PHD/RING	RING
TRIM25	7706	15	2	0	17	Category 1	Yes	Yes	Yes				IPR001841, IPR017907, IPR027370	Ubiquitin ligase activity reported	RING	RING	E3 activity/RING/RING	RING
TRIM26	7726	15	2	0	17	Category 1	Yes	Yes	Yes				IPR001841	Ubiquitin ligase activity reported	RING	RING	E3 activity/RING/RING	RING
TRIM27	5987	15	2	0	17	Category 1	Yes	Yes	Yes				IPR001841, IPR017907	Ubiquitin ligase activity reported	RING	RING	E3 activity/RING/RING	RING
TRIM28	10155	15	2	0	17	Category 1	Yes	Yes	Yes				IPR001841, IPR042713	Ubiquitin ligase activity reported	RING	RING	E3 activity/RING/PHD/RING	RING
TRIM3	10612	15	2	0	17	Category 1	Yes	Yes	Yes				IPR001841, IPR017907, IPR018957	Ubiquitin ligase activity reported	RING	RING	E3 activity/RING/RING	RING
TRIM31	11074	15	2	0	17	Category 1	Yes	Yes	Yes				IPR001841, IPR017907	Ubiquitin ligase activity reported	RING	RING	E3 activity/RING/RING;U-box	RING
TRIM32	22954	15	2	0	17	Category 1	Yes	Yes	Yes				IPR001841, IPR017907, IPR027370	Ubiquitin ligase activity reported	RING	RING	E3 activity/RING/RING	RING
TRIM33	51592	15	2	0	17	Category 1	Yes	Yes	Yes				IPR001841, IPR017907	Ubiquitin ligase activity reported	RING	RING	E3 activity/RING/PHD/RING	RING
TRIM34	53840	15	2	0	17	Category 1	Yes	Yes	Yes				IPR001841, IPR017907	Ubiquitin ligase activity reported	RING	RING	E3 activity/RING/RING	RING
TRIM35	23087	15	2	0	17	Category 1	Yes	Yes	Yes				IPR001841, IPR017907, IPR027370	Ubiquitin ligase activity reported	RING	RING	E3 activity/RING/RING/U-box	RING
TRIM36	55521	15	2	0	17	Category 1	Yes	Yes	Yes				IPR001841, IPR017907, IPR027370	Ubiquitin ligase activity reported	RING	RING	E3 activity/RING/RING	RING
TRIM37	4591	15	2	0	17	Category 1	Yes	Yes	Yes				IPR001841	Ubiquitin ligase activity reported	RING	RING	E3 activity/RING/RING	RING
TRIM38	10475	15	2	0	17	Category 1	Yes	Yes	Yes				IPR001841, IPR017907	Ubiquitin ligase activity reported	RING	RING	E3 activity/RING/RING/U-box	RING
TRIM39	56658	15	2	0	17	Category 1	Yes	Yes	Yes				IPR001841, IPR017907	Ubiquitin ligase activity reported	RING	RING	E3 activity/RING/RING;U-box	RING
TRIM4	89122	15	2	0	17	Category 1	Yes	Yes	Yes				IPR001841, IPR017907	Ubiquitin ligase activity reported	RING	RING	E3 activity/RING/RING/U-box	RING
TRIM40	135644	15	2	0	17	Category 1	Yes	Yes	Yes				IPR001841, IPR017907, IPR018957	Ubiquitin ligase activity reported	RING	RING	E3 activity/RING/RING	RING
TRIM41	90933	15	2	0	17	Category 1	Yes	Yes	Yes				IPR001841, IPR017907	Ubiquitin ligase activity reported	RING	RING	E3 activity/RING/RING	RING
TRIM42	287015	15	2	0	17	Category 1	Yes	Yes	Yes				IPR001841, IPR017907	No report of ubiquitin ligase activity yet	RING	RING		RING
TRIM43	129868	15	2	0	17	Category 1	Yes	Yes	Yes				IPR001841, IPR017907	Ubiquitin ligase activity reported	RING	RING	E3 activity/RING/RING	RING
TRIM45	80263	15	2	0	17	Category 1	Yes	Yes	Yes				IPR001841, IPR017907, IPR027370	Ubiquitin ligase activity reported	RING	RING	E3 activity/RING/RING	RING
TRIM46	80128	15	2	0	17	Category 1	Yes	Yes	Yes				IPR001841, IPR017907, IPR027370	Ubiquitin ligase activity reported	RING	RING	E3 activity/RING/RING	RING
TRIM47	91107	15	2	0	17	Category 1	Yes	Yes	Yes				IPR001841, IPR017907, IPR027370	Ubiquitin ligase activity reported	RING	RING	E3 activity/RING/RING	RING
TRIM48	79097	15	2	0	17	Category 1	Yes	Yes	Yes				IPR001841	Ubiquitin ligase activity reported	RING	RING	E3 activity/RING/RING	RING
TRIM5	85363	15	2	0	17	Category 1	Yes	Yes	Yes				IPR001841, IPR017907, IPR027370	Ubiquitin ligase activity reported	RING	RING	E3 activity/RING/RING	RING
TRIM50	135892	15	2	0	17	Category 1	Yes	Yes	Yes				IPR001841, IPR017907, IPR027370	Ubiquitin ligase activity reported	RING	RING	E3 activity/RING/RING/U-box	RING
TRIM52	84851	15	2	0	17	Category 1	Yes	Yes	Yes				IPR001841, IPR017907	Ubiquitin ligase activity reported	RING	RING	E3 activity/RING/RING	RING
TRIM54	57159	15	2	0	17	Category 1	Yes	Yes	Yes				IPR001841, IPR017907, IPR027370, IPR042752	Ubiquitin ligase activity reported	RING	RING	E3 activity/RING/RING	RING
TRIM55	84675	15	2	0	17	Category 1	Yes	Yes	Yes				IPR001841, IPR017907, IPR027370	Ubiquitin ligase activity reported	RING	RING	E3 activity/RING/RING	RING
TRIM56	81844	15	2	0	17	Category 1	Yes	Yes	Yes				IPR001841, IPR017907, IPR027370	Ubiquitin ligase activity reported	RING	RING	E3 activity/RING/RING	RING
TRIM58	25893	15	2	0	17	Category 1	Yes	Yes	Yes				IPR001841, IPR017907, IPR042699	Ubiquitin ligase activity reported	RING	RING		RING
TRIM59	286827	15	2	0	17	Category 1	Yes	Yes	Yes				IPR001841, IPR017907, IPR027370	Ubiquitin ligase activity reported	RING	RING	E3 activity/RING/RING	RING
TRIM6	117854	15	2	0	17	Category 1	Yes	Yes	Yes				IPR001841, IPR017907, IPR027370	Ubiquitin ligase activity reported	RING	RING	E3 activity/RING/RING	RING
TRIM60	166655	15	2	0	17	Category 1	Yes	Yes	Yes				IPR001841, IPR017907	No report of ubiquitin ligase activity yet	RING	RING	E3 activity/RING/RING	RING
TRIM61	391712	15	2	0	17	Category 1	Yes	Yes	Yes				IPR001841, IPR017907	No report of ubiquitin ligase activity yet	RING	RING	E3 activity/RING/RING	RING
TRIM62	55223	15	2	0	17	Category 1	Yes	Yes	Yes				IPR001841, IPR017907	Ubiquitin ligase activity reported	RING	RING	E3 activity/RING/RING/U-box	RING
TRIM63	84676	15	2	0	17	Category 1	Yes	Yes	Yes				IPR001841, IPR017907, IPR027370, IPR042667	Ubiquitin ligase activity reported	RING	RING	E3 activity/RING/RING	RING
TRIM64	120146	15	2	0	17	Category 1	Yes	Yes	Yes				IPR001841, IPR017907, IPR018957	Ubiquitin ligase activity reported	RING	RING		RING
TRIM65	201292	15	2	0	17	Category 1	Yes	Yes	Yes				IPR001841, IPR017907, IPR018957	Ubiquitin ligase activity reported	RING	RING	E3 activity/RING/RING/U-box	RING
TRIM67	440730	15	2	0	17	Category 1	Yes	Yes	Yes				IPR001841, IPR017907	Ubiquitin ligase activity reported	RING	RING		RING
TRIM68	55128	15	2	0	17	Category 1	Yes	Yes	Yes				IPR001841, IPR017907, IPR042656	Ubiquitin ligase activity reported	RING	RING	E3 activity/RING/RING	RING
TRIM69	140691	15	2	0	17	Category 1	Yes	Yes	Yes				IPR001841, IPR017907	Ubiquitin ligase activity reported	RING	RING	E3 activity/RING/RING	RING
TRIM7	81786	15	2	0	17	Category 1	Yes	Yes	Yes				IPR001841, IPR017907	Ubiquitin ligase activity reported	RING	RING	E3 activity/RING/RING/U-box	RING
TRIM72	493829	15	2	0	17	Category 1	Yes	Yes	Yes				IPR001841, IPR017907	Ubiquitin ligase activity reported	RING	RING	E3 activity/RING/RING	RING
TRIM73	375593	15	2	0	17	Category 1	Yes	Yes	Yes				IPR001841, IPR017907, IPR027370	No report of ubiquitin ligase activity yet	RING	RING	E3 activity/RING/RING	RING
TRIM74	378108	15	2	0	17	Category 1	Yes	Yes	Yes				IPR001841, IPR017907, IPR027370	No report of ubiquitin ligase activity yet	RING	RING	E3 activity/RING/RING
TRIM8	81603	15	2	0	17	Category 1	Yes	Yes	Yes				IPR001841, IPR017907, IPR027370	Ubiquitin ligase activity reported	RING	RING	E3 activity/RING/RING	RING
TRIM9	114088	15	2	0	17	Category 1	Yes	Yes	Yes				IPR001841, IPR017907, IPR018957	Ubiquitin ligase activity reported	RING	RING	E3 activity/RING/RING	RING
UHRF1	29128	10	2	0	12	Category 1	Yes	Yes	Unassessed				IPR001841, IPR017907		RING	RING	E3 activity/RING/RING	RING
UHRF2	115426	10	2	0	12	Category 1	Yes	Yes	Unassessed				IPR001841, IPR017907		RING	RING	E3 activity/RING/PHD/RING	RING
VPS11	55823	10	2	0	12	Category 1	Yes	Yes	Unassessed				IPR001841		RING	RING		RING
VPS41	27072	10	2	0	12	Category 1	Yes	Yes	Unassessed				IPR001841		RING	RING	E3 activity/RING/RING	RING
VPS8	23355	10	2	0	12	Category 1	Yes	Yes	Unassessed				IPR001841		RING	RING		RING
ZNRF1	84937	10	2	0	12	Category 1	Yes	Yes	Unassessed				IPR001841		RING	RING	E3 activity/RING/RING	RING
ZNRF2	223082	10	2	0	12	Category 1	Yes	Yes	Unassessed				IPR001841		RING	RING	E3 activity/RING/RING	RING
ZNRF3	84133	10	2	0	12	Category 1	Yes	Yes	Unassessed				IPR001841		RING	RING	E3 activity/RING/RING	RING
ZNRF4	148066	10	2	0	12	Category 1	Yes	Yes	Unassessed				IPR001841		RING	RING	E3 activity/RING/RING	RING
DZIP3	9666	10	2	0	12	Category 1	Yes	Yes	Unassessed				IPR001841		RING	RING	E3 activity/RING/RING	RING
RNF112	7732	10	2	0	12	Category 1	Yes	Yes	Unassessed				IPR001841, IPR018957		RING	RING		RING
LTN1	26046	10	2	0	12	Category 1	Yes	Yes	Unassessed				IPR001841, IPR011016, IPR039804		RING	RING	E3 activity/RING/RING	RING
RNF114	55905	10	2	0	12	Category 1	Yes	Yes	Unassessed				IPR001841, IPR017907, IPR027370, IPR034734, IPR042716		RING	RING	E3 activity/RING/RING/U-box	RING
RNF115	27246	10	2	0	12	Category 1	Yes	Yes	Unassessed				IPR001841		RING	RING	E3 activity/RING/RING	RING
ZNF598	90850	10	2	0	12	Category 1	Yes	Yes	Unassessed				IPR001841		RING	RING		RING
CBLL2	158506	10	2	0	12	Category 1	Yes	Yes	Unassessed				IPR001841, IPR017907, IPR040380		RING	RING	E3 activity/RING/RING	RING
ZSWIM2	151112	10	2	0	12	Category 1	Yes	Yes	Unassessed				IPR001841		RING	RING	E3 activity/RING/RING	RING
IRF2BP1	26145	10	0	0	10	Category 1	Yes	Yes	Unassessed							RING	E3 activity/RING/RING	RING
NEURL1B	54492	10	2	0	12	Category 1	Yes	Yes	Unassessed				IPR001841			RING	E3 activity/RING/RING	RING
PHRF1	57661	10	2	0	12	Category 1	Yes	Yes	Unassessed				IPR001841, IPR017907		RING	RING	E3 activity/RING/PHD;RING	RING
RFPL4AL1	729974	10	2	0	12	Category 1	Yes	Yes	Unassessed				IPR001841			RING		RING
RNF212B	100507650	10	2	0	12	Category 1	Yes	Yes	Unassessed				IPR017907			RING
RNF222	643904	10	2	0	12	Category 1	Yes	Yes	Unassessed				IPR001841, IPR017907, IPR027370			RING	E3 activity/RING/RING	RING
RNF223	401934	10	2	0	12	Category 1	Yes	Yes	Unassessed				IPR001841, IPR017907			RING		RING
RNF224	643596	10	2	0	12	Category 1	Yes	Yes	Unassessed				IPR001841, IPR017907, IPR027370			RING		RING
RNFT1	51136	10	2	0	12	Category 1	Yes	Yes	Unassessed				IPR001841, IPR017907		RING	RING	E3 activity/RING/RING	RING
TRIM49B	283116	15	2	0	17	Category 1	Yes	Yes	Yes				IPR001841		RING	RING		RING
TRIM49C	642612	15	2	0	17	Category 1	Yes	Yes	Yes				IPR001841			RING		RING
TRIM49D1	399939	15	2	0	17	Category 1	Yes	Yes	Yes				IPR001841		RING	RING		RING
TRIM71	131405	15	2	0	17	Category 1	Yes	Yes	Yes				IPR001841, IPR017907, IPR018957	Ubiquitin ligase activity reported		RING	E3 activity/RING/RING	RING
TRIM77	390231	15	2	0	17	Category 1	Yes	Yes	Yes				IPR001841, IPR017907, IPR018957	No report of ubiquitin ligase activity yet	RING	RING		RING
MARCHF11	441061	10	2	0	12	Category 1	Yes	Yes	Unassessed				IPR011016		RING	RING	E3 activity/RING/RING	RING
IRF2BPL	64207	10	0	0	10	Category 1	Yes	Yes	Unassessed						RING	RING
FANCL	55120	10	0	0	10	Category 1	Yes	Yes	Unassessed						RING	RING	E3 activity/RING/RING	RING
PEX12	5193	10	0	0	10	Category 1	Yes	Yes	Unassessed						RING	RING	E3 activity/RING/RING	RING
UBR1	197131	10	0	0	10	Category 1	Yes	Yes	Unassessed						RING		E3 activity/N-recognin/N-domain/UBR-box/RING	RING
UBR2	23304	10	0	0	10	Category 1	Yes	Yes	Unassessed						RING		E3 activity/N-recognin/N-domain/RING/UBR-box	RING
UNK	85451	10	0	0	10	Category 1	Yes	Yes	Unassessed						RING	RING		RING
VPS18	57617	10	0	0	10	Category 1	Yes	Yes	Unassessed						RING	RING	E3 activity/RING/RING	RING
UBR3	130507	10	0	0	10	Category 1	Yes	Yes	Unassessed						RING			RING
ZFPL1	7542	10	0	0	10	Category 1	Yes	Yes	Unassessed						RING	RING		RING
IRF2BP2	359948	10	0	0	10	Category 1	Yes	Yes	Unassessed							RING
RFPL2	10739	10	0	0	10	Category 1	Yes	Yes	Unassessed							RING		RING
RNF225	646862	10	2	0	12	Category 1	Yes	Yes	Unassessed				IPR001841, IPR017907, IPR027370			RING
RNFT2	84900	10	2	0	12	Category 1	Yes	Yes	Unassessed				IPR001841, IPR017907			RING	E3 activity/RING/RING	RING
SCAF11	9169	10	2	0	12	Category 1	Yes	Yes	Unassessed				IPR001841, IPR017907			RING	E3 activity/RING/RING
SH3RF3	344558	10	2	0	12	Category 1	Yes	Yes	Unassessed				IPR001841, IPR017907, IPR027370			RING	E3 activity/RING/RING
RNF227	284023	10	2	0	12	Category 1	Yes	Yes	Unassessed				IPR001841, IPR017907, IPR027370						Added based on inspection on InterPro
RNF228	122319436	10	2	0	12	Category 1	Yes	Yes	Unassessed				IPR001841, IPR017907, IPR039925		RING	RING	E3 activity/RING/RING/U-box
UBOX5	22888	10	2	0	12	Category 1	Yes	Yes	Unassessed										Added based on personal communication with expert
G2E3	55632	10	0	0	10	Category 1	Yes	Yes	Unassessed				IPR001841, IPR017907						Added based on personal communication with expert
LOC122513141	122513141	10	2	0	12	Category 1	Yes	Yes	Unassessed				IPR001841, IPR017907			RING
TRIM43B	653192	15	2	0	17	Category 1	Yes	Yes	Yes				IPR001841						Added based on inspection on InterPro
TRIM49D2	729384	15	2	0	17	Category 1	Yes	Yes	Yes				IPR001841		RING
TRIM51G	120824	15	2	0	17	Category 1	Yes	Yes	Yes				IPR001841, IPR017907, IPR018957			RING		RING
TRIM64B	642446	15	2	0	17	Category 1	Yes	Yes	Yes				IPR001841, IPR017907			RING
TRIM64C	646754	15	2	0	17	Category 1	Yes	Yes	Yes				IPR001841, IPR017907	No report of ubiquitin ligase activity yet	RING	RING		RING
TRIM75	391714	15	2	0	17	Category 1	Yes	Yes	Yes				IPR001841			RING
ZFTRAF1	50626	10	2	0	12	Category 1	Yes	Yes	Unassessed	RING-variant				Yes	RING
GTF2H2	2966	10	0	0	10	Category 1	Yes	Yes	Unassessed	RING-variant						RING	E3 activity/RING/RING	RING	Literature suggested C4C4 RING domain PMID: 24807418
TMEM129	92305	10	0	0	10	Category 1	Yes	Yes	Unassessed	RING-variant							E3 activity/RING/RING		Literature annotation PMID: 23250430
MYCBP2	23077	0	2	-10	-8	Category 2	No	No	Unassessed				IPR001841		RING	RING	E3 activity/RING/RING	RING		Catalytic mechanism of this E3 ligase relies on RING-Cys-Relay mechanism involving the RING domain linked to a tandem cysteine domain, forming a unique catalytic unit to transfer ubiquitin from the RING to two catalytic cysteines in the E3
PPARG	5468	0	0	-10	-10	Category 3	No	No	Unassessed	Different ZF-type, no basis for RING-similarity								RING
BIRC6	57448	0	0	-10	-10	Category 3	No	No	Unassessed	Standalone E2 ligase, see recent science paper by Paul Elliott						RING		RING
SIAH3	283514	0	0	-10	-10	Category 3	No	No	Unassessed	SIAH1/2/3 share a metal-binding domain unrelated to RING. SIAH3 lacks the RING at the NT of SIAH1/2				No report of ubiquitin ligase activity yet				RING
TRIML2	205860	0	0	-15	-15	Category 3	No	No	No	This TRIM lacks the N-terminal region containing the RING, starts with B-Box								RING
TRIM14	9830	0	0	-10	-10	Category 3	Unassessed	No	No								E3 activity/RING/RING	RING
TRIM16	10626	0	0	-10	-10	Category 3	Unassessed	No	No									RING
TRIM29	23650	0	0	-10	-10	Category 3	Unassessed	No	No									RING
TRIM44	54765	0	0	-10	-10	Category 3	Unassessed	No	No									RING
UBR7	55148	0	0	-10	-10	Category 3	No	No	Unassessed	The N-terminal ZF-UBR is followed by something that looks more PHD-like than RING-like, however, context suggests a RING-like function						RING
IHO1	339834	0	0	-10	-10	Category 3	No	No	Unassessed	No similarity whatsoever to RING and Alphafold also negative						RING
MECOM	2122	0	0	-10	-10	Category 3	No	No	Unassessed	A lot of ZFs of the DNA-binding type, nothing RING-like visible, Alphafold also negative						RING
PLAG1	5324	0	0	-10	-10	Category 3	No	No	Unassessed	A lot of ZFs of the C2H2 type, nothing RING-like visible, Alphafold also negative						RING
PLAGL1	5325	0	0	-10	-10	Category 3	No	No	Unassessed	A lot of ZFs of the C2H2 type, nothing RING-like visible, Alphafold also negative						RING
RLF	6018	0	0	-10	-10	Category 3	No	No	Unassessed	A lot of ZFs of the C2H2 type, nothing RING-like visible, Alphafold also negative						RING
ZBTB12	221527	0	0	-10	-10	Category 3	No	No	Unassessed	A lot of ZFs of the C2H2 type, nothing RING-like visible, Alphafold also negative						RING
ZNF341	84905	0	0	-10	-10	Category 3	No	No	Unassessed	A lot of ZFs of the C2H2 type, nothing RING-like visible, Alphafold also negative						RING
ZNF511	118472	0	0	-10	-10	Category 3	No	No	Unassessed	Three ZFs of the C2H2 type, nothing RING-like visible, Alphafold also negative						RING
ZNF521	25925	0	0	-10	-10	Category 3	No	No	Unassessed	A lot of ZFs of the C2H2 type, nothing RING-like visible, Alphafold also negative						RING
ZXDC	79364	0	0	-10	-10	Category 3	No	No	Unassessed	A lot of ZFs of the C2H2 type, nothing RING-like visible, Alphafold also negative					RING
ATRX	546	0	0	-10	-10	Category 3	No	No	Unassessed	Scores decently with RING-profile, better with PHD, context is more PHD-like					RING		E3 activity/RING/RING	RING
OSTM1	28962	0	0	-10	-10	Category 3	No	No	Unassessed	No similarity to RING, candidate region is extracellular							E3 activity/RING/RING
AHCTF1	25909	0	0	-10	-10	Category 3	No	No	Unassessed	No similarity whatsoever to RING and Alphafold also negative							E3 activity/RING/RING
C10orf90	118611	0	0	-10	-10	Category 3	No	No	Unassessed	No similarity whatsoever to RING and Alphafold also negative							E3 activity/RING/RING
CAP1	10487	0	0	-10	-10	Category 3	No	No	Unassessed	No similarity whatsoever to RING and Alphafold also negative							E3 activity/RING/RING
FYCO1	79443	0	0	-10	-10	Category 3	No	No	Unassessed	Only ZF is a FYVE finger, which is not a RING and unlikely to be E3							E3 activity/RING/RING
GTF2H2C	728340	5	0	-5	0	Category 1	No	Yes	Unassessed	Different ZF-type, no basis for RING-similarity							E3 activity/RING/RING		Literature annotation PMID: 15776429
LITAF	9516	0	0	-10	-10	Category 3	No	No	Unassessed	Different ZF-type, no basis for RING-similarity							E3 activity/RING/RING
PPARA	5465	0	0	-10	-10	Category 3	No	No	Unassessed	Different ZF-type, no basis for RING-similarity					RING		E3 activity/RING/PHD
DPF1	8193	0	0	-10	-10	Category 3	No	No	Unassessed	Two fingers, both score much better with PHD profile than with RING			IPR001841			RING	E3 activity/RING/PHD
KMT2C	58508	0	2	-10	-8	Category 2	No	No	Unassessed	Scores well with RING-profile, but context more PHD-like			IPR001841			RING	E3 activity/RING/PHD
KMT2D	8085	0	2	-10	-8	Category 2	No	No	Unassessed				IPR001841				E3 activity/RING/PHD
BAZ1B	9031	0	2	-10	-8	Category 2	No	No	Unassessed	Scores well with RING-profile, but context more PHD-like			IPR001841		RING		E3 activity/RING/PHD
NSD2	7468	0	2	-10	-8	Category 2	No	No	Unassessed	Scores well with RING-profile, but context more PHD-like			IPR031946						Added based on inspection on InterPro
PHF24	23349	0	2	-10	-8	Category 2	No	No	Unassessed	Scores much better with PHD profile than with RING			IPR001841						Added based on inspection on InterPro
RUFY1	80230	0	2	-10	-8	Category 2	No	No	Unassessed	Only ZF is a FYVE finger, which is not a RING and unlikely to be E3						RING			Literature annotation PMID: 15581609
KCMF1	56888	0	0	-10	-10	Category 3	No	No	Unassessed	N-terminal ZZ-finger (distinct from RING) and in the middle two UBZ-type (Ub-binding perhaps) fingers								RING
RABGEF1	27342	0	0	-10	-10	Category 3	No	No	Unassessed	Only ZF is a A20 finger, which is not a RING								RING
ZFAND4	93550	0	0	-10	-10	Category 3	No	No	Unassessed	Only ZF is a AN-type finger, which is not a RING and unlikely to be E3						RING
WDR59	79726	0	0	-10	-10	Category 3	No	No	Unassessed	Was previously a RING variant in earlier classification - reclassified to current curation on 03/06/2023; this is now a MIO-finger			IPR010303						Added based on inspection on InterPro
CREBBP	1387	0	2	-10	-8	Category 2	No	No	Unassessed	Similarity and context both suggest PHD-finger, also other fingers present, but not RING-like			IPR010303						Added based on inspection on InterPro
EP300	2033	0	2	-10	-8	Category 2	No	No	Unassessed	Has both PHD and TAZ fingers, no RING-finger visible.							E3 activity/RING/RING			Likely a gene name overlap issue as PAF1 is the alias the PEX2 gene (official symbol for RING E3 ligase gene)
PAF1	54623	0	0	-10	-10	Category 3	No	No	Unassessed								E3 activity/RING/RING			Likely a gene name overlap issue as SNURF is the alias the RNF4 gene (official symbol for RING E3 ligase gene)
SNURF	8926	0	0	-10	-10	Category 3	No	No	Unassessed								E3 activity/RING/RING			Likely a gene name overlap issue as ZNF230 is the alias the RNF141 gene (official symbol for RING E3 ligase gene)
ZNF230	7773	0	0	-10	-10	Category 3	No	No	Unassessed								E3 activity/RING/RING			Likely a gene name overlap issue as NARF is the alias the RNF138 gene (official symbol for RING E3 ligase gene)
NARF	26502	0	0	-10	-10	Category 3	No	No	Unassessed	No similarity whatsoever to RING and Alphafold also negative							E3 activity/RING/RING			Likely a gene name overlap issue as PAM is the alias the MYCBPB2 gene (official symbol for RING E3 ligase gene)
PAM	5066	0	0	-10	-10	Category 3	No	No	Unassessed	No similarity whatsoever to RING and Alphafold also negative							E3 activity/RING/RING			Likely a gene name overlap issue as SAG is the alias the RNF7 gene (official symbol for RING E3 ligase gene)
SAG	6295	0	0	-10	-10	Category 3	No	No	Unassessed	No similarity whatsoever to RING and Alphafold also negative									Added based on personal communication with expert
MIOS	54468	0	0	-10	-10	Category 3	No	No	Unassessed	Was previously a RING variant in earlier classification - reclassified to current curation on 03/06/2023; this is now a MIO-finger									Added based on personal communication with expert
WDR24	84219	0	0	-10	-10	Category 3	No	No	Unassessed	Was previously a RING variant in earlier classification - reclassified to current curation on 03/06/2023; this is now a MIO-finger							E3 activity/RING/PHD		Added based on personal communication with expert
MTF2	22823	0	0	-10	-10	Category 3	No	No	Unassessed	Was originally a RING domain annotation - reclassified by expert Kay Hofmann to not a RING 14/07/2023							E3 activity/RING/PHD		Added based on personal communication with expert		0	0	2

## Sheet: 1C_Degenerate RING
Curation of dengenerate RING of the SP-RING type and others not sub-classifiable
		Score							Supporting information	Literature or unpublished source with RING annotation
Gene symbol	Gene ID	Score of 5 = 1x Curator confirmed IS a degenerate RING E3	Score of 2 = Annotated as RING in InterPro	Score of -5 = 1x Curator confirmed is NOT a degenerate RING E3	Sum of scores	Category	Curation by Kay Hofmann	Comments: Kay Hofmann	RING annotation (InterPro entry provided if present)	Wei Li...Claudio A P Joazeiro, 2008 (PMID: 18213395)	Barbara Medvar…Mark A Knepper, 2016 (PMID: 27199454)	Zhongqi Ge…Han Liang, 2018 (PMID: 29617661)	Frances V Hundley...David P Toczyski, 2021 (PMID: 33539788)	Unpublished E3 list / personal communication / other literature source	Additional comments and references / citations
PIAS1	8554	5	0	0	5	Category 1	Yes	RING-variant (SP-RING), PIAS-type RING variant in SUMO ligases						Added from personal communication
PIAS2	9063	5	0	0	5	Category 1	Yes	RING-variant (SP-RING), PIAS-type RING variant in SUMO ligases						Added from personal communication
PIAS3	10401	5	0	0	5	Category 1	Yes	RING-variant (SP-RING), PIAS-type RING variant in SUMO ligases						Added from personal communication
PIAS4	51588	5	0	0	5	Category 1	Yes	RING-variant (SP-RING), PIAS-type RING variant in SUMO ligases						Added from personal communication
NSMCE2	286053	5	0	0	5	Category 1	Yes	RING-variant (SP-RING), PIAS-type RING variant in SUMO ligases				E3 activity/RING/RING/U-box
ZMIZ1	57178	5	0	0	5	Category 1	Yes	RING-variant (SP-RING), PIAS-type RING variant in SUMO ligases				E3 activity/RING/RING			Classed as SP-RING (form of degenerate RING)
ZMIZ2	83637	5	0	0	5	Category 1	Yes	RING-variant (SP-RING), PIAS-type RING variant in SUMO ligases				E3 activity/RING/RING			Classed as SP-RING (form of degenerate RING)
UBR4	23352	5	0	0	5	Category 1	Yes	Not a true RING, in a recent preprint, Satpal Virdee identified a "Hemi-RING" as active domain		RING			RING		Classed as Hemi-RING
MAEA	10296	5	2	0	7	Category 1	Yes		IPR044063		RING				Degenerate RING (not sub-classifiable)
RMND5A	64795	5	2	0	7	Category 1	Yes		IPR027370, IPR044063		RING	E3 activity/RING/RING			Degenerate RING (not sub-classifiable)
RMND5B	64777	5	2	0	7	Category 1	Yes		IPR027370, IPR044063		RING				Degenerate RING (not sub-classifiable)
RTF2	51507	5	0	0	5	Category 1	Yes							Added from personal communication
PELI1	57162	5	0	0	5	Category 1	Yes	Sequence analysis shows similarity to three half RING-fingers, Alphafold suggests a 3xZn ligating structure with local resemblance to RING-fingers				E3 activity/RING/RING	RING		Degenerate RING (not sub-classifiable)
PELI2	57161	5	0	0	5	Category 1	Yes	Sequence analysis shows similarity to three half RING-fingers, Alphafold suggests a 3xZn ligating structure with local resemblance to RING-fingers				E3 activity/RING/RING	RING		Degenerate RING (not sub-classifiable)
PELI3	246330	5	0	0	5	Category 1	Yes	Sequence analysis shows similarity to three half RING-fingers, Alphafold suggests a 3xZn ligating structure with local resemblance to RING-fingers				E3 activity/RING/RING	RING		Degenerate RING (not sub-classifiable)
RBX1	9978	0	2	0	2	Category 1	Unassessed		IPR001841, IPR024766	RING	RING	E3 activity/RING/RING	RING		Our original curator assessment considered this as a RING domain but a collective assessment with independent authors had reclassified RBX1, RBX2 and ANAPC11 as degenerate RING proteins, RBX1, RBX2 and ANAPC11 are documented to contain three zinc ions in their RING domain (PMID: 22433864, PMID: 34518685, PMID: 25306923)
RNF7	9616	0	2	0	2	Category 1	Unassessed		IPR001841, IPR024766	RING	RING	E3 activity/RING/RING	RING		Our original curator assessment considered this as a RING domain but a collective assessment with independent authors had reclassified RBX1, RBX2 and ANAPC11 as degenerate RING proteins, RBX1, RBX2 and ANAPC11 are documented to contain three zinc ions in their RING domain (PMID: 22433864, PMID: 34518685, PMID: 25306923)
ANAPC11	51529	0	2	0	2	Category 1	Unassessed		IPR001841, IPR024991	RING	RING		RING		Our original curator assessment considered this as a RING domain but a collective assessment with independent authors had reclassified RBX1, RBX2 and ANAPC11 as degenerate RING proteins, RBX1, RBX2 and ANAPC11 are documented to contain three zinc ions in their RING domain (PMID: 22433864, PMID: 34518685, PMID: 25306923)
NOSIP	51070	5	0	0	5	Category 1	Yes					E3 activity/RING/U-box			Assessment with our U-box curator resulted in the protein being classified as a protein of the U-box family
PPIL2	23759	5	0	0	5	Category 1	Yes					E3 activity/RING/U-box			Assessment with our U-box curator resulted in the protein being classified as a protein of the U-box family
ZNFX1	57169	0	0	0	0	Category 1	Unassessed	Detected RING and also RZ-type finger						Added from personal communication	Original curator assessment considered this as a RING domain, but a collective assessment assessed that the RING domain of ZNFX1 (1572 to 1628) is a degenerate RING domain that is lacking residues to coordinate the first zinc ion of a typical RING domain, but it retains thte second zinc ion interacting residues and has the overall RING fold based on AlphaFold (AF-Q9P2E3-F1-v4)
Curation of dengenerate RING of the U-box type
		Score					Curation by Rachel Klevit	Comments: Rachel Klevit	Supporting information				Literature source with RING or U-box annotation
Gene symbol	Gene ID	Score of 5 = 1x Curator confirmed IS a U-box E3	Score of 2 = Annotated as U-box in InterPro	Score of -5 = 1x Curator confirmed is NOT a U-box E3	Sum of scores	Category			U-box annotation (InterPro entry provided if present)	RING annotation (InterPro entry provided if present)	Annotation from Kay Hofmann U-box list	Annotation from RING list (curated in this study)	Wei Li...Claudio A P Joazeiro, 2008 (PMID: 18213395)	Barbara Medvar…Mark A Knepper, 2016 (PMID: 27199454)	Zhongqi Ge…Han Liang, 2018 (PMID: 29617661)	Frances V Hundley...David P Toczyski, 2021 (PMID: 33539788)	Additional comments and references / citations
PRPF19	27339	5	2	0	7	Category 1	Yes	Yeast homologue has E3 activity (PMID: 12627222)	IPR003613		U-box		U-box	UBOX	E3 activity/RING/U-box;adaptor/Cullin RING/DCX/DWD	U-box
STUB1	10273	5	2	0	7	Category 1	Yes	Structural and functional data (PMID: 16307917)	IPR003613		U-box		U-box	UBOX	E3 activity/RING/U-box	U-box
UBE4A	9354	5	2	0	7	Category 1	Yes	Structural and functional data (PMID: 17890322 yeast data)	IPR003613		U-box		U-box	RING	E3 activity/RING/U-box	U-box
UBE4B	10277	5	2	0	7	Category 1	Yes	Structural and functional data (PMID: 29326975, PMID: 20696396)	IPR003613		U-box		U-box	RING	E3 activity/RING/U-box	U-box
WDSUB1	151525	5	2	0	7	Category 1	Yes	There appears to be a sequence that could fold into U-box structure, but no functional information; no E2 interactions reported	IPR003613		U-box		U-box	RING	E3 activity/RING/U-box;adaptor/Cullin RING/DCX/DWD	U-box
UBOX5	22888	5	2	0	7	Category 1	Yes	Markson screen observed interaction with E2s (PMID: 19549727), but there is also a RING domain in the protein and no evidence to parse out which domain binds E2 (or both)	IPR003613	IPR001841, IPR017907, IPR039925	U-box	RING	RING	RING	E3 activity/RING/RING/U-box	U-box
PPIL2	23759	5	2	0	7	Category 1	Yes	Structure looks U-box-like and the putative E2-binding surface is exposed in the splicosome, but there is no experimental evidence for E2 binding or E3 ligase activity	IPR003613				U-box	UBOX	E3 activity/RING/U-box	U-box	PMID: 37165190 suggests it's a U-box
MAEA	10296	5	0	0	5	Category 1	Yes			IPR044063
NOSIP	51070	5	0	0	5	Category 1	Yes	"U-box domain" annotated is incomplete; no evidence for a direct interaction with E2					U-box	UBOX	E3 activity/RING/U-box	U-box	PMID: 36867703 suggests two U-box domains
TRIM21	6737	0	2	-5	-3	Category 2	No	RING	IPR003613	IPR001841, IPR017907, IPR018957		RING	RING	RING	E3 activity/RING/RING/U-box	RING	RING (residues 16-55) and U-box (residues 13-83) conflict in InterPro
RBBP6	5930	0	2	-5	-3	Category 2	No	No reason to call this a U-Box; authors call it on basis of its homo-dimerizing (like CHIP), even though the domain binds zinc (or cadmium)	IPR003613	IPR001841		RING	RING	RING	E3 activity/RING/RING/U-box	RING	RING (residues 259-300) and U-box (residues 253-325) conflict in InterPro, PMID: 22130672 study showed the region is RING-like but properties resemble U-box
TRAF3IP2	10758	0	0	-5	-5	Category 3	No	No evidence for U-box or E3 activity							E3 activity/RING/U-box
ODAD2	55130	0	0	-5	-5	Category 3	No	No evidence of a U-Box							E3 activity/RING/U-box
NSMCE2	286053	0	0	-5	-5	Category 3	No	PDB 2YU4 looks like a RING with 1 zinc ion							E3 activity/RING/RING/U-box
RNF114	55905	0	0	-5	-5	Category 3	No	C2HC RNF-type RING		IPR001841, IPR017907, IPR027370, IPR034734, IPR042716		RING	RING	RING	E3 activity/RING/RING/U-box	RING
RNF125	54941	0	0	-5	-5	Category 3	No	Contains a RING and an RNF-type RING		IPR001841, IPR017907, IPR034734		RING	RING	RING	E3 activity/RING/RING/U-box	RING
RNF41	10193	0	0	0	0	Category 3	Assessed, inconclusive	Annotated E3 activity but could stem from its RING domain		IPR001841, IPR017907		RING	RING	RING	E3 activity/RING/RING/U-box	RING
TRAF6	7189	0	0	-5	-5	Category 3	No	RING plus other Zn fingers; int'n w E2 is via RING		IPR001841, IPR017907		RING	RING	RING	E3 activity/RING/RING/U-box	RING
LONRF1	91694	0	0	-5	-5	Category 3	No	has a good RING; no UBox		IPR001841, IPR017907, IPR018957		RING	RING	RING	E3 activity/RING/RING/U-box	RING
LONRF2	164832	0	0	-5	-5	Category 3	No	see above		IPR001841, IPR017907		RING	RING	RING	E3 activity/RING/U-box	RING
LONRF3	79836	0	0	-5	-5	Category 3	No	see above		IPR001841, IPR017907, IPR018957		RING	RING	RING	E3 activity/RING/RING/U-box	RING
PDZRN4	29951	0	0	-5	-5	Category 3	No	RING		IPR001841, IPR017907		RING	RING	RING	E3 activity/RING/U-box	RING
RNF151	146310	0	0	-5	-5	Category 3	No	RING		IPR001841, IPR017907		RING	RING	RING	E3 activity/RING/U-box	RING
TRIM22	10346	0	0	-5	-5	Category 3	no	RING		IPR001841, IPR017907, IPR027370		RING	RING	RING	E3 activity/RING/RING/U-box	RING
TRIM31	11074	0	0	-5	-5	Category 3	No	RING		IPR001841, IPR017907		RING	RING	RING	E3 activity/RING/RING;U-box	RING
TRIM35	23087	0	0	-5	-5	Category 3	No	RING		IPR001841, IPR017907, IPR027370		RING	RING	RING	E3 activity/RING/RING/U-box	RING
TRIM38	10475	0	0	-5	-5	Category 3	No	RING		IPR001841, IPR017907		RING	RING	RING	E3 activity/RING/RING/U-box	RING
TRIM39	56658	0	0	-5	-5	Category 3	No	RING		IPR001841, IPR017907		RING	RING	RING	E3 activity/RING/RING;U-box	RING
TRIM4	89122	0	0	-5	-5	Category 3	No	RING		IPR001841, IPR017907		RING	RING	RING	E3 activity/RING/RING/U-box	RING
TRIM50	135892	0	0	-5	-5	Category 3	No	RING		IPR001841, IPR017907, IPR027370		RING	RING	RING	E3 activity/RING/RING/U-box	RING
TRIM62	55223	0	0	-5	-5	Category 3	No	RING		IPR001841, IPR017907		RING	RING	RING	E3 activity/RING/RING/U-box	RING
TRIM65	201292	0	0	-5	-5	Category 3	No	RING		IPR001841, IPR017907, IPR018957		RING	RING	RING	E3 activity/RING/RING/U-box	RING
TRIM10	10107	0	0	-5	-5	Category 3	No	RING		IPR001841, IPR017907, IPR018957, IPR042784		RING	RING	RING	E3 activity/RING/RING/U-box	RING
TRIM7	81786	0	0	-5	-5	Category 3	No	RING		IPR001841, IPR017907		RING	RING	RING	E3 activity/RING/RING/U-box	RING
AFF4	27125	0	0	-5	-5	Category 3	No	no indication of U-Box						UBOX

## Sheet: 1D_HECT
		Score					Curators				Supporting information			Literature source with HECT annotation
Gene symbol	Gene ID	Score of 5 = 1x Curator confirmed IS a HECT E3	Score of 2 = Annotated as HECT in InterPro	Score of -5 = 1x Curator confirmed is NOT a HECT E3	Sum of scores	Category	Curation by Sonja Lorenz	Curation by Sharad Kumar	Comments: Sonja Lorenz	Comments: Sharad Kumar	HECT InterPro annotation IPR035983 (Yes = present)	Evidence of E3 activity in cells: Curated by Sonja Lorenz	Selected evidence of E3 activity in reconstituted assays (maximum 5 references): Curated by Sonja Lorenz	Wei Li...Claudio A P Joazeiro, 2008 (PMID: 18213395)	Barbara Medvar…Mark A Knepper, 2016 (PMID: 27199454)	Zhongqi Ge…Han Liang, 2018 (PMID: 29617661)	Frances V Hundley...David P Toczyski, 2021 (PMID: 33539788)	Additional comments and references / citations
AREL1	9870	10	2	0	12	Category 1	Yes	Yes			Yes	Yes (see UniProt for references)	PMID: 31732561, PMID: 23479728, PMID: 31578312, PMID: 25752577	HECT	HECTc	E3 activity/HECT	HECT
G2E3	55632	10	2	0	12	Category 1	Yes	Yes			Yes	Not found	PMID: 18511420	HECT	HECTc	E3 activity/HECT	HECT
HACE1	57531	10	2	0	12	Category 1	Yes	Yes			Yes	Yes (see UniProt for references)	PMID: 22036506, PMID: 26949039, PMID: 22614015, PMID: 38332367 (full-length structure), PMID: 25026213	HECT	HECTc	E3 activity/HECT	HECT
HECTD1	25831	10	2	0	12	Category 1	Yes	Yes			Yes	Yes (see UniProt for references)	PMID: 33853758, PMID: 26949039	HECT	HECTc	E3 activity/HECT	HECT
HECTD2	143279	10	2	0	12	Category 1	Yes	Yes			Yes	Yes (see UniProt for references)		HECT	HECTc	E3 activity/HECT	HECT
HECTD3	79654	10	2	0	12	Category 1	Yes	Yes			Yes	Yes (see UniProt for references)		HECT	HECT	E3 activity/HECT	HECT
HECTD4	283450	10	2	0	12	Category 1	Yes	Yes			Yes	Not found		HECT	HECTc	E3 activity/HECT	HECT
HECW1	23072	10	2	0	12	Category 1	Yes	Yes			Yes	Yes (see UniProt for references)	PMID: 14684739, PMID: 26949039	HECT	HECTc	E3 activity/HECT	HECT
HECW2	57520	10	2	0	12	Category 1	Yes	Yes			Yes	Yes (see UniProt for references)	PMID: 12890487, PMID: 26949039	HECT	HECTc	E3 activity/HECT	HECT
HERC1	8925	10	2	0	12	Category 1	Yes	Yes			Yes	Yes (see UniProt for references)	PMID: 34446601, PMID: 26949039	HECT	HECTc	E3 activity/HECT;adaptor/Cullin RING/DCX/DWD	HECT
HERC2	8924	10	2	0	12	Category 1	Yes	Yes			Yes	Yes (see UniProt for references)	PMID: 37480851, PMID: 26949039, PMID: 20631078	HECT	HECTc	E3 activity/HECT	HECT
HERC3	8916	10	2	0	12	Category 1	Yes	Yes			Yes	Yes (see UniProt for references)	PMID: 35064108	HECT	HECTc	E3 activity/HECT	HECT
HERC4	26091	10	2	0	12	Category 1	Yes	Yes			Yes	Yes (see UniProt for references)	PMID: 37028761, PMID: 26949039	HECT	HECTc	E3 activity/HECT	HECT
HERC5	51191	10	2	0	12	Category 1	Yes	Yes			Yes	Yes, toward ISG15 (see UniProt for references)		HECT	HECTc	E3 activity/HECT	HECT
HERC6	55008	10	2	0	12	Category 1	Yes	Yes			Yes	Not found (evidence shown only for mouse)	PMID: 26949039	HECT	HECTc	E3 activity/HECT	HECT
HUWE1	10075	10	2	0	12	Category 1	Yes	Yes			Yes	Yes (see UniProt for references)	PMID: 16269333, PMID: 15767685, PMID: 15989957, PMID: 15989956, PMID: 34314700 (full-length structure)	HECT	HECTc	E3 activity/HECT	HECT
ITCH	83737	10	2	0	12	Category 1	Yes	Yes			Yes	Yes (see UniProt for references)	PMID: 10940313, PMID: 15678106, PMID: 19592251, PMID: 12907674, PMID: 28747490	HECT	HECTc	E3 activity/HECT	HECT
NEDD4	4734	10	2	0	12	Category 1	Yes	Yes			Yes	Yes (see UniProt for references)	PMID: 9182527, PMID: 17013377, PMID: 17116753, PMID: 25292214, PMID: 21953697	HECT	HECTc	E3 activity/HECT	HECT
NEDD4L	23327	10	2	0	12	Category 1	Yes	Yes			Yes	Yes (see UniProt for references)	PMID: 18498246, PMID: 23936628, PMID: 14993279, PMID: 20064473, PMID: 26949039	HECT	HECTc	E3 activity/HECT	HECT
SMURF1	57154	10	2	0	12	Category 1	Yes	Yes			Yes	Yes (see UniProt for references)	PMID: 14657501, PMID: 15820682, PMID: 16472676, PMID: 31628949, PMID: 26949039	HECT	HECTc	E3 activity/HECT	HECT
SMURF2	64750	10	2	0	12	Category 1	Yes	Yes			Yes	Yes (see UniProt for references)	PMID: 25438670, PMID: 17719543, PMID: 33734501, PMID: 20026602, PMID: 26949039	HECT	HECTc	E3 activity/HECT	HECT
TRIP12	9320	10	2	0	12	Category 1	Yes	Yes			Yes	Yes (see UniProt for references)	PMID: 33567268, PMID: 34644545, PMID: 18627766, PMID: 19028681	HECT	HECTc	E3 activity/HECT	HECT
UBE3A	7337	10	2	0	12	Category 1	Yes	Yes			Yes	Yes (see UniProt for references)	PMID: 8380895, PMID: 20211139, PMID: 20351251, PMID: 8221889, PMID: 38670961	HECT	HECTc	E3 activity/HECT	HECT
UBE3B	89910	10	2	0	12	Category 1	Yes	Yes			Yes	Yes (see UniProt for references)	PMID: 28003368	HECT	HECTc	E3 activity/HECT	HECT
UBE3C	9690	10	2	0	12	Category 1	Yes	Yes			Yes	Yes (see UniProt for references)	PMID: 25752577, PMID: 21167755, PMID: 26949039	HECT	HECTc	E3 activity/HECT	HECT
UBE3D	90025	0	0	-5	-5	Category 3	No	Unassessed							HECT_2	E3 activity/HECT	HECT
UBR5	51366	10	2	0	12	Category 1	Yes	Yes			Yes	Yes (see UniProt for references)	PMID: 16601676, PMID: 35217622, PMID: 11714696, PMID: 37620400 (full-length structure), PMID: 29033132	HECT	HECTc	E3 activity/HECT/N-recognin/UBR-box	HECT
WWP1	11059	10	2	0	12	Category 1	Yes	Yes			Yes	Yes (see UniProt for references)	PMID: 12535537, PMID: 21795702, PMID: 16924229, PMID: 26949039, PMID: 31320636	HECT	HECTc	E3 activity/HECT	HECT
WWP2	11060	10	2	0	12	Category 1	Yes	Yes			Yes	Yes (see UniProt for references)	PMID: 21532586, PMID: 21170031, PMID: 15047715, PMID: 23479606, PMID: 28475870	HECT	HECTc	E3 activity/HECT	HECT
ZNF280A	129025	0	0	-5	-5	Category 3	No	Unassessed							HECT

## Sheet: 1E_RBR
		Score							Supporting information					Literature source with RING / RBR annotation
Gene symbol	Gene ID	Score of 5 = 1x Curator confirmed IS a RBR E3	Score of 2 = Annotated as RBR in InterPro	Score of -5 = 1x Curator confirmed is NOT a RBR E3	Sum of scores	Category	Curation by Bernhard Lechtenberg	Comments: Bernhard Lechtenberg	RBR InterPro annotation IPR031127 (Yes = present)	General RBR review (PMID provided)	Study showing sequence-based characterization RBR (PMID provided)	Studies showing mechanism of action for RBR (PMID provided)	Studies proving RBR function using UbcH7 and/or key active site cysteine (PMID provided)	Wei Li...Claudio A P Joazeiro, 2008 (PMID: 18213395)	Barbara Medvar…Mark A Knepper, 2016 (PMID: 27199454)	Zhongqi Ge…Han Liang, 2018 (PMID: 29617661)	Frances V Hundley...David P Toczyski, 2021 (PMID: 33539788)	Additional comments and references / citations
ANKIB1	54467	5	2	0	7	Category 1	Yes		Yes	PMID: 32677670, PMID: 24576094	PMID: 15152079			RING	RING		RING
ARIH1	25820	5	2	0	7	Category 1	Yes		Yes	PMID: 32677670, PMID: 24576094	PMID: 15152079	PMID: 21532592	PMID: 23707686	RING	RING	E3 activity/RING/RING	RING
ARIH2	10425	5	2	0	7	Category 1	Yes		Yes	PMID: 32677670, PMID: 24576094	PMID: 15152079		PMID: 24076655	RING	RING	E3 activity/RING/RING	RING
CUL9	23113	5	0	0	5	Category 1	Yes	CUL9 is a fusion of an RBR with a cullin scaffold, but has clear activity as an RBR		PMID: 32677670, PMID: 24576094	PMID: 15152079			RING	RING	E3 activity/RING/RING;adaptor/Cullin RING/Cullin
PRKN	5071	5	2	0	7	Category 1	Yes		Yes	PMID: 32677670, PMID: 24576094	PMID: 15152079	PMID: 21532592		RING	RING	E3 activity/RING/RING	RING
RBCK1	10616	5	0	0	5	Category 1	Yes			PMID: 32677670, PMID: 24576094	PMID: 15152079		PMID: 22791023	RING	RING	E3 activity/RING/RING	RING
RNF14	9604	5	2	0	7	Category 1	Yes		Yes	PMID: 32677670, PMID: 24576094	PMID: 15152079			RING	RING	E3 activity/RING/RING	RING
RNF144A	9781	5	2	0	7	Category 1	Yes		Yes	PMID: 32677670, PMID: 24576094	PMID: 15152079		PMID: 24979766, PMID: 26216882, PMID: 28943312	RING	RING		RING
RNF144B	255488	5	2	0	7	Category 1	Yes		Yes	PMID: 32677670, PMID: 24576094	PMID: 15152079		PMID: 28943312	RING	RING	E3 activity/RING/RING	RING
RNF19A	25897	5	2	0	7	Category 1	Yes		Yes	PMID: 32677670, PMID: 24576094	PMID: 15152079		PMID: 34789768	RING	RING	E3 activity/RING/RING	RING
RNF19B	127544	5	2	0	7	Category 1	Yes		Yes	PMID: 32677670, PMID: 24576094	PMID: 15152079			RING	RING	E3 activity/RING/RING	RING
RNF216	54476	5	0	0	5	Category 1	Yes			PMID: 32677670, PMID: 24576094	PMID: 15152079		PMID: 34998453, PMID: 30886743, PMID: 31087003	RING	RING	E3 activity/RING/RING	RING
RNF217	154214	5	2	0	7	Category 1	Yes		Yes	PMID: 32677670, PMID: 24576094	PMID: 15152079			RING	RING	E3 activity/RING/RING	RING
RNF31	55072	5	0	0	5	Category 1	Yes			PMID: 32677670, PMID: 24576094	PMID: 15152079		PMID: 22791023, PMID: 22863777	RING	RING	E3 activity/RING/RING	RING

## Sheet: 1F_Atypical
		Score atypical E3 ligase									Annotation in prior E3 ligase lists
Gene symbol	Gene ID	Score of 5 = 1x Curator confirmed IS an atypical E3	Score of -5 = 1x Curator confirmed is NOT an atypical E3	Sum of scores	Category	Curation by independent curators	Comments by independent experts	Assessed with	Supporting information: Catalytic domain proposed or shown	Supporting information: References that report E3 ligase activity	Wei Li...Claudio A P Joazeiro, 2008 (PMID: 18213395)	Barbara Medvar…Mark A Knepper, 2016 (PMID: 27199454)	Zhongqi Ge…Han Liang, 2018 (PMID: 29617661)	Frances V Hundley...David P Toczyski, 2021 (PMID: 33539788)	Unpublished E3 list / personal communication / literature source	Additional comments and references / citations
TNFAIP3	7128	5	0	5	Category 1	Yes		Ingrid Wertz, Sarah Hymowitz	A20-type zinc finger	PMID: 15258597	Zinc finger A20	zf-A20		CUL3-associated	PMID: 15258597 (E3 activity through A20-type zinc finger)
RABGEF1	27342	5	0	5	Category 1	Yes	E3 ligase data reported here (PMID: 16462746)	Ingrid Wertz, Sarah Hymowitz	A20-type zinc finger	PMID: 16462746, PMID: 16407276	Zinc finger A20	zf-A20	E3 activity/A20	RING	PMID: 16462746, PMID: 16407276 (E3 activity through A20-type zinc finger)
OTUD7A	161725	0	-5	-5	Category 3	No	Deubiquitinase and zinc finger may bind ubiquitin	Ingrid Wertz, Sarah Hymowitz	Unable to determine		Zinc finger A20	UBA_4
OTUD7B	56957	0	-5	-5	Category 3	No	Deubiquitinase and zinc finger may bind ubiquitin	Ingrid Wertz, Sarah Hymowitz	Unable to determine		Zinc finger A20	zf-A20
ZFAND3	60685	0	-5	-5	Category 3	No	Primarily involved in transcriptional regulation and promoting cancer cell invasion, may have ubiquitin binding capacity and likely act primarily as adaptors in larger protein-protein complexes	Ingrid Wertz, Sarah Hymowitz	Unable to determine		Zinc finger A20	zf-A20
ZFAND5	7763	0	-5	-5	Category 3	No	Involved in ubiquitin-proteasome system, recruits ubiquitinated proteins, may have ubiquitin binding capacity and likely act primarily as adaptors in larger protein-protein complexes	Ingrid Wertz, Sarah Hymowitz	Unable to determine		Zinc finger A20	zf-A20
ZFAND6	54469	0	-5	-5	Category 3	No	Part of TRAF2-cIAP E3 ligase complex, adaptor rather than E3 ligase (PMID: 39811672), may have ubiquitin binding capacity and likely act primarily as adaptors in larger protein-protein complexes	Ingrid Wertz, Sarah Hymowitz	Unable to determine		Zinc finger A20	zf-A20
BIRC6	57448	10	0	10	Category 1	Yes / Yes		Ron Hay, Kay Hofmann	UBC domain	PMID: 36758106				RING	PMID: 36758106
UBE2O	63893	5	0	5	Category 1	Yes		Ron Hay	UBC domain	PMID: 23455153, PMID: 23455153					PMID: 23455153, PMID: 23455153
UFL1	23376	5	0	5	Category 1	Yes		Lima group	Intersection of UFL1 and DDRGK1	PMID: 20018847, PMID: 37595036					Literature search and personal communication
DDRGK1	65992	5	0	5	Category 1	Yes		Lima group	Intersection of UFL1 and DDRGK1	PMID: 20018847, PMID: 37595036					Literature search and personal communication
ATG12	9140	5	0	5	Category 1	Yes		Lima group		PMID: 17986448					Literature search and personal communication
ATG5	9474	5	0	5	Category 1	Yes		Lima group		PMID: 17986448					Literature search and personal communication
RNF213	57674	10	0	10	Category 1	Yes / Yes		Lima group, Bernhard Lechtenberg	RING domain, RZ-finger	PMID: 34012115, PMID: 32139119	RING	RING	E3 activity/RING/RING	RING
RANBP2	5903	10	0	10	Category 1	Yes / Yes		Lima group, Ron Hay	IR1-M-IR2	PMID: 26251516, PMID: 27160050, PMID: 31872228					Literature search and personal communication
ZNF451	26036	10	0	10	Category 1	Yes / Yes		Lima group, Ron Hay	First SIM and PLRP motif	PMID: 26524494, PMID: 31872228					Literature search and personal communication
EGR2	1959	5	0	5	Category 1	Assessed, inconclusive / Yes		Ron Hay, Lima group	Unable to determine	PMID: 21836637					Literature search
CBX4	8535	0	-5	-5	Category 2	Assessed, inconclusive / No		Ron Hay, Lima group	Unable to determine	PMID: 12679040, PMID: 22402492			E3 adaptor/Cullin RING/Other		Literature search
ZBED1	9189	0	-5	-5	Category 2	Assessed, inconclusive / No		Ron Hay, Lima group	Unable to determine	PMID: 27068747					Literature search
FUS	2521	0	-5	-5	Category 2	Assessed, inconclusive / No		Ron Hay, Lima group	Unable to determine	PMID: 19946338			E3 activity/Other
E4F1	1877	0	-10	-10	Category 2	No / No		Ron Hay, Lima group	Residues 30 to 80	PMID: 17110336		zf-C2H2	E3 activity/Other
RASD2	23551	5	-5	0	Category 1	Yes / No		Ron Hay, Lima group	Unable to determine	PMID: 19498170, PMID: 20424159			E3 activity/Other
STC1	6781	0	-5	-5	Category 2	Assessed, inconclusive / No		Ron Hay, Lima group	Unable to determine	PMID: 21042649			E3 activity/Other
AIRE	326	0	0	0	Category 2	Unassessed			PHD	PMID: 14734522			E3 activity/RING/PHD
JADE1	79960	0	0	0	Category 2	Unassessed			PHD	PMID: 18806787			E3 activity/RING/PHD
JADE2	23338	0	0	0	Category 2	Unassessed			PHD	PMID: 25018020			E3 activity/RING/PHD
KMT2A	4297	0	0	0	Category 2	Unassessed			PHD	PMID: 23129768			E3 activity/RING/PHD
KMT2D	8085	0	0	0	Category 2	Unassessed			PHD	PMID: 23129768		RING	E3 activity/RING/PHD
DPF2	5977	0	0	0	Category 2	Unassessed			PHD	PMID: 26417682			E3 activity/RING/PHD
ZFP91	80829	0	0	0	Category 2	Unassessed			C2H2-type zinc finger	PMID: 20682767		zf-C2H2	E3 activity/Other
PPARG	5468	0	0	0	Category 2	Unassessed			Not reported	PMID: 23250430			E3 activity/RING/RING
KCMF1	56888	0	0	0	Category 2	Unassessed			ZZ-type zinc finger	PMID: 15581609		RING	E3 activity/Other
TRIM16	10626	0	0	0	Category 2	Unassessed			B-box	PMID: 22629402			E3 activity/RING/RING	RING
TRIM29	23650	0	0	0	Category 2	Unassessed			B-box	PMID: 27695001				RING
KAT2B	8850	0	0	0	Category 2	Unassessed			Residues 121–242	PMID: 17293853			E3 activity/Other
PDLIM2	64236	0	0	0	Category 2	Unassessed			LIM domain	PMID: 15963787			E3 activity/Other
RWDD3	25950	0	0	0	Category 2	Unassessed			Not reported	PMID: 17956732			E3 activity/Other
UPF1	5976	0	0	0	Category 2	Unassessed			CH domain according to yeast study	PMID: 18676617			E3 activity/Other
AURKA	6790	0	0	0	Category 2	Unassessed			N-terminal region	PMID: 17060341			E3 activity/Other
CADPS2	93664	0	0	0	Category 2	Unassessed			Not reported	PMID: 19690564			E3 activity/Other
CAPS2	84698	0	0	0	Category 3	Unassessed			Not reported				E3 activity/Other			Original list cites PMID: 19690564 as evidence of E3 activity, CAPS2 is also an alias for CADPS2
SART1	9092	0	0	0	Category 2	Unassessed			Residues 654 to 800	PMID: 18838541			E3 activity/Other
NUP62	23636	0	0	0	Category 3	Unassessed			Unable to determine				E3 activity/Other			No obvious evidence or relationship to the ubiquitin system
MALT1	10892	0	0	0	Category 3	Unassessed			Unable to determine		Other
MYCBP2	23077	10	0	10	Category 1	Yes		Kay Hofmann, Claudio A Joazeiro	RING domain linked to tandem cysteine domain	PMID: 32747811, PMID: 29643511	RING	RING	E3 activity/RING/RING	RING		Catalytic mechanism of this E3 ligase relies on RING-Cys-Relay mechanism involving the RING domain linked to a tandem cysteine domain, forming a unique catalytic unit to transfer ubiquitin from the RING to two catalytic cysteines in the E3
ZNFX1	57169	5	0	5	Category 1	Yes		Kay Hofmann	Has RZ type finger and RING finger	PMID: 40876457					Added based on personal communication with expert	Original curator assessment considered this as a RING domain, but a collective assessment assessed that the RING domain of ZNFX1 (1572 to 1628) is a degenerate RING domain that is lacking residues to coordinate the first zinc ion of a typical RING domain, but it retains thte second zinc ion interacting residues and has the overall RING fold based on AlphaFold (AF-Q9P2E3-F1-v4)
																Likely a gene name overlap issue as PAF1 is the alias the PEX2 gene (official symbol for RING E3 ligase gene)
																Likely a gene name overlap issue as SNURF is the alias the RNF4 gene (official symbol for RING E3 ligase gene)
																Likely a gene name overlap issue as ZNF230 is the alias the RNF141 gene (official symbol for RING E3 ligase gene)
																Likely a gene name overlap issue as NARF is the alias the RNF138 gene (official symbol for RING E3 ligase gene)
																Likely a gene name overlap issue as PAM is the alias the MYCBPB2 gene (official symbol for RING E3 ligase gene)
																Likely a gene name overlap issue as SAG is the alias the RNF7 gene (official symbol for RING E3 ligase gene)

## Sheet: 1G_E3 UBL ligases
SUMO E3s curation		Score SUMO E3 ligase					Curators					Annotation in prior E3 ligase lists					Count for SUMO E3 ligase
Gene symbol	Gene ID	Score of 5 = 1x Curator confirmed IS a SUMO E3	Score of 2 = Report of SUMO E3 activity	Score of 5 = 1x Curator confirmed is NOT a SUMO E3	Sum of scores	Category	Curation by Ron Hay	Curation by Lima group	Comments: Ron Hay	Comments: Lima group	Supporting information: Key references for mention of SUMO E3 ligase function	Wei Li...Claudio A P Joazeiro, 2008 (PMID: 18213395)	Barbara Medvar…Mark A Knepper, 2016 (PMID: 27199454)	Zhongqi Ge…Han Liang, 2018 (PMID: 29617661)	Frances V Hundley...David P Toczyski, 2021 (PMID: 33539788)	Unpublished E3 list / personal communication / literature source
ZMIZ1	57178	10	2	0	12	Category 1	Yes	Yes	Probably a SUMO E3 ligase, although the data in the papers is not conclusive	Very weak in vitroactivity (SUMO1), but structural homology is high, likely could act as a ligase , one study so far, recommended to carry out more validation	PMID: 14609956	HECT	HECTc	E3 activity/HECT	HECT	RING-variant (SP-RING), PIAS-type RING variant in SUMO ligases - Kay Hofmann
ZMIZ2	83637	10	2	0	12	Category 1	Yes	Yes	Probably a SUMO E3 ligase, although the data in the papers is not conclusive	In vitro activity (SUMO2) (PMID: 37431430) structural homology is high, likely could act as a ligase , one study so far, recommended to carry out more validation	PMID: 16051670, PMID: 37431430	RING	RING	E3 activity/RING/RING	RING	RING-variant (SP-RING), PIAS-type RING variant in SUMO ligases - Kay Hofmann
PIAS1	8554	10	2	0	12	Category 1	Yes	Yes	Most of the definitive work has been done on the yeast homologue Siz1, which is a SUMO E3 ligase. Papers on the human forms are less rigorous, but do indicate that the PIAS proteins are SUMO E3 ligases	Clear evidence	PMID: 925634, PMID: 14685683, PMID: 31872228	RING	RING	E3 activity/RING/RING	RING	RING-variant (SP-RING), PIAS-type RING variant in SUMO ligases - Kay Hofmann
PIAS2	9063	10	2	0	12	Category 1	Yes	Yes	Most of the definitive work has been done on the yeast homologue Siz1, which is a SUMO E3 ligase. Papers on the human forms are less rigorous, but do indicate that the PIAS proteins are SUMO E3 ligases	Clear evidence	PMID: 925634, PMID: 14685683, PMID: 31872228	RING	RING	E3 activity/RING/RING	RING	RING-variant (SP-RING), PIAS-type RING variant in SUMO ligases - Kay Hofmann
PIAS3	10401	10	2	0	12	Category 1	Yes	Yes	Most of the definitive work has been done on the yeast homologue Siz1, which is a SUMO E3 ligase. Papers on the human forms are less rigorous, but do indicate that the PIAS proteins are SUMO E3 ligases	Clear evidence	PMID: 925634, PMID: 14685683, PMID: 31872228	RING	RING	E3 activity/RING/RING	RING	RING-variant (SP-RING), PIAS-type RING variant in SUMO ligases - Kay Hofmann
PIAS4	51588	10	2	0	12	Category 1	Yes	Yes	Most of the definitive work has been done on the yeast homologue Siz1, which is a SUMO E3 ligase. Papers on the human forms are less rigorous, but do indicate that the PIAS proteins are SUMO E3 ligases	Clear evidence	PMID: 925634, PMID: 14685683, PMID: 31872228	RING	RING	E3 activity/RING/RING	RING	RING-variant (SP-RING), PIAS-type RING variant in SUMO ligases - Kay Hofmann
NSMCE2	286053	10	2	0	12	Category 1	Yes	Yes	Most of the definitive work has been done on the yeast homologue, which has SUMO E3 ligase ctivity. Papers on the human forms are less rigorous, but do indicate that the NSMCE2 proteins are SUMO E3 ligases	Clear evidence	PMID: 15601841, PMID: 16055714, PMID: 31872228	HECT	HECTc	E3 activity/HECT	HECT	RING-variant (SP-RING), PIAS-type RING variant in SUMO ligases - Kay Hofmann
RANBP2	5903	10	2	0	12	Category 1	Yes	Yes	Clear cut in vitro activity	Clear evidence	PMID: 26251516, PMID: 27160050, PMID: 31872228	RING	RING	E3 activity/RING/RING	RING	Personal communication to include with SUMO E3 and Ubl E3 expert
ZNF451	26036	10	2	0	12	Category 1	Yes	Yes	Clear cut in vitro activity	Clear evidence	PMID: 26524494, PMID: 31872228			E3 activity/Other		Personal communication to include with SUMO E3 and Ubl E3 expert
EGR2	1959	5	2	0	7	Category 1	Assessed, inconclusive	Yes	Experiments done through cellular assays providing indirect evidence, would require in vitro recombinant protein testing to confirm E3 ligase activity	Interacts with Ubc9, has in vitro activity, mechanism is not clear, one study reporting this	PMID: 21836637					Literature search
CBX4	8535	0	2	-5	2	Category 2	No	Assessed, inconclusive	Binds Ubc9, may act as a scaffold but no data to support it possess catalytic activity	Unclear if this stabilizes SUMO conjugates or really acts as an E3 ligase, literature has in vitro data (PMID: 22402492) but recommended to blot for SUMO	PMID: 12679040, PMID: 22402492			E3 adaptor/Cullin RING/Other		Literature search
ZBED1	9189	0	2	-5	2	Category 2	No	Assessed, inconclusive	Trace amounts of substrate and microgram amounts of GST-DREF, GST-E1,GST-Ubc9 and GST-SUMO for in vitro assays, not ideal conditions to test E3 ligase activity	Very weak in vitroactivity, unclear if it binds SUMO, mechanism is unclear	PMID: 27068747					Literature search
TRIM28	10155	5	2	-5	7	Category 1	No	Yes	Data shows binding to Ubc9 likely acting as scaffold and allows self-modification of TRIM28, evidence for E3 catalytic activity still required	TRIM28 binds to Ubc9, undergoes autoSUMOylation, PHD domain may contribute to E2 binding but is not required for E3 ligase activity	PMID: 18082607	RING	RING	E3 activity/RING/PHD/RING	RING
FUS	2521	0	2	-5	2	Category 2	No	Assessed, inconclusive	Data is from overexpression of SUMO, Ubc9, p42 substrate and FUS, in vitro data still lacking	Likely an E3 ligase with unclear mechanism. In vitro data along with in vivo overexpression data supports this claim. Weak in vitro activity, unclear if it binds SUMO.	PMID: 19946338 suggests E3 SUMO ligase activity			E3 activity/Other
E4F1	1877	0	2	-10	2	Category 2	No	No		E4F1 is a ubiquitin E3 ligase with squence similarities to RanBP2. It can ubiquitylate P53. However it does not exhibit detectable SUMO-1 conjugation activity in vitro under experimental conditions where the SUMO 1-conjugating E3 PIAS1 enhanced p53 sumoylation.	PMID: 17110336 suggest E3 activity through region similar to RANBP2		zf-C2H2	E3 activity/Other
RASD2	23551	5	2	-5	7	Category 1	No	Yes	In vitro data is limited to a single time point which shows an effect, RANGAP1 can also be efficiently SUMOylated by Ubc9 alone without an E3	Likely an E3 ligase with an unclear mechanism. Evidence from vitro assays shows Rhes mediated SUMOylation of different subsrates. It also appears to act on both E1 and E2, enhancing the thioester and isopeptide SUMOylated E2.	PMID: 19498170, PMID: 20424159 suggests E3 SUMO ligase activity			E3 activity/Other
STC1	6781	0	2	-5	2	Category 2	No	Assessed, inconclusive	Comparisons made were in different gels and unable, RANGAP1 can also be efficiently SUMOylated by Ubc9 alone without an E3	Evidence shows SUMO-1 interaction and weak in vitro SUMOylation stimulation in vitro, but the mechanism is unclear.	PMID: 21042649 suggests E3 SUMO ligase activity			E3 activity/Other
Other Ubl E3s curation
		Score for UBL E3 ligase								Annotation in prior E3 ligase lists
Gene symbol	Gene ID	Score of 5 = 1x Expert confirmed IS a Ubl E3	Score of 2 = Report of Ubl E3 activity	Score of 5 = 1x Expert confirmed is NOT a Ubl E3	Sum of scores	Category	Curation by Lima group	Comments: Lima group	Supporting information: Key references for mention of Ubl E3 ligase activity	Wei Li...Claudio A P Joazeiro, 2008 (PMID: 18213395)	Barbara Medvar…Mark A Knepper, 2016 (PMID: 27199454)	Zhongqi Ge…Han Liang, 2018 (PMID: 29617661)	Frances V Hundley...David P Toczyski, 2021 (PMID: 33539788)	Unpublished E3 list / personal communication / literature source
HERC5	51191	5	2	0	7	Category 1	Yes	Defintive evidence, data available from multiple studies / groups	PMID: 16815975	HECT	HECTc	E3 activity/HECT	HECT
TRIM25	7706	5	2	0	7	Category 1	Yes	Most likely functions as ubiquitin ligase, cell-based studies available, exhhibits some reactivity with ISG15 but data is still not so clear	PMID: 16352599	RING	RING	E3 activity/RING/RING	RING
ARIH1	25820	5	2	0	7	Category 1	Yes	Most likely functions as ubiquitin ligase, some cross-reactivity with ISG15 but data is still not so clear	PMID: 36217001	RING	RING	E3 activity/RING/RING	RING
MDM2	4193	5	2	0	7	Category 1	Yes	In vitro data with also forced scenario experiments, overexpression data from cells	PMID: 15242646	RING	RING	E3 activity/RING/RING	RING
CBL	867	5	2	0	7	Category 1	Yes	In vitro data with also forced scenario experiments, overexpression data from cells	PMID: 23290524	RING	RING	E3 activity/RING/RING	RING
RBX1	9978	5	2	0	7	Category 1	Yes	Defintive evidence, data available from multiple studies / groups	PMID: 10579999, PMID: 12565873	RING	RING	E3 activity/RING/RING	RING
SMURF2	64750	0	2	0	2	Category 2	Assessed, inconclusive	In vitro data show autoneddylation of Smurf2 but not dependent on any of the cysteines (PMID: 27086113) (non-HECT mechanism)? PMID 27086113: This study shows autoneddylation of Smurf1 that shares >85% seq homology	PMID: 27086113	HECT	HECTc	E3 activity/HECT	HECT
PRKN	5071	5	2	0	7	Category 1	Yes	Some clear evidence but mostly known as ubiquitin ligase (dependent on the active site cys consistent with RBR mechanism), perhaps under specific conditions could be UBL ligase	PMID: 33730565	RING	RING	E3 activity/RING/RING	RING
UFL1	23376	5	2	0	7	Category 1	Yes	Scaffold protein	PMID: 20018847, PMID: 37595036			E3 activity/Other
DDRGK1	65992	5	2	0	7	Category 1	Yes		PMID: 20018847, PMID: 37595036
ATG12	9140	5	2	0	7	Category 1	Yes	Scaffold protein	PMID: 17986448					Personal communication
ATG5	9474	5	2	0	7	Category 1	Yes	Scaffold protein	PMID: 17986448			E3 adaptor/Cullin RING/Other

## Sheet: 1H_PHD
		Curators						Supporting information								Annotation in prior E3 ligase lists
Gene name	Gene ID	Curation by Cameron Reddington and Peter Mace	Curation by Joel Mackay	Comments: Cameron Reddington and Peter Mace	Comments: Joel Mackay	Number of PHD domains confirmed / number of PHD domains inspected by Cameron Reddington and Peter Mace	Number of PHD domains confirmed / number of PHD domains inspected by Joel Mackay	Cross-references to curated RING E3 list (Present = RING E3 in this study)	RING annotation (InterPro entry provided if present)	PHD InterPro annotation IPR019787 (Present = found on InterPro)	PHD InterPro annotation IPR001965 (Present = found on InterPro)	Regions with overlapping PHD and RING domain annotations on InterPro (InterPro residue numbers provided)	Overlapping PHD and RING domain annotations on InterPro compared against UniProt annotation (UniProt residue numbers provided)	Annotations by Cameron Reddington and Peter Mace on InterPro RING/PHD overlapping regions (updated domain identity given)	Annotations by Joel Mackay on InterPro RING/PHD overlapping regions (updated domain identity given)	Wei Li...Claudio A P Joazeiro, 2008 (PMID: 18213395)	Barbara Medvar…Mark A Knepper, 2016 (PMID: 27199454)	Zhongqi Ge…Han Liang, 2018 (PMID: 29617661)	Frances V Hundley...David P Toczyski, 2021 (PMID: 33539788)
AIRE	326	PHD detected	Unassessed			2/2	0/0			Present	Present							E3 activity/RING/PHD
BAZ1A	11177	PHD detected	Unassessed			1/1	0/0			Present	Present							E3 activity/RING/PHD
BPTF	2186	PHD detected	Unassessed			2/2	0/0			Present	Present							E3 activity/RING/PHD
CHD3	1107	PHD detected	Unassessed			2/2	0/0			Present	Present							E3 activity/RING/PHD
CHD4	1108	PHD detected	Unassessed			2/2	0/0			Present	Present							E3 activity/RING/PHD
CHD5	26038	PHD detected	Unassessed			2/2	0/0			Present	Present							E3 activity/RING/PHD
DIDO1	11083	PHD detected	Unassessed			1/1	0/0			Present	Present							E3 activity/RING/PHD
ING1	3621	PHD detected	Unassessed			1/1	0/0			Present	Present							E3 activity/RING/PHD
ING2	3622	PHD detected	Unassessed			1/1	0/0			Present	Present							E3 activity/RING/PHD
ING3	54556	PHD detected	Unassessed			1/1	0/0			Present	Present							E3 activity/RING/PHD
ING4	51147	PHD detected	Unassessed			1/1	0/0			Present	Present							E3 activity/RING/PHD
ING5	84289	PHD detected	Unassessed			1/1	0/0			Present	Present							E3 activity/RING/PHD
INTS12	57117	PHD detected	Unassessed			1/1	0/0			Present	Present							E3 activity/RING/PHD
JADE1	79960	PHD detected	Unassessed			1/3	0/0			Present	Present							E3 activity/RING/PHD
JADE2	23338	PHD detected	Unassessed			1/3	0/0			Present	Present							E3 activity/RING/PHD
KAT6A	7994	PHD detected	Unassessed			2/2	0/0			Present	Present							E3 activity/RING/PHD
KDM5A	5927	PHD detected	Unassessed			3/3	0/0			Present	Present							E3 activity/RING/PHD
KDM5B	10765	PHD detected	Unassessed			3/3	0/0			Present	Present							E3 activity/RING/PHD
KDM5C	8242	PHD detected	Unassessed			2/2	0/0			Present	Present							E3 activity/RING/PHD
KDM5D	8284	PHD detected	Unassessed			2/2	0/0			Present	Present							E3 activity/RING/PHD
KDM7A	80853	PHD detected	Unassessed			1/1	0/0			Present	Present							E3 activity/RING/PHD
KMT2A	4297	PHD detected	Unassessed			2/5	0/0			Present	Present							E3 activity/RING/PHD
KMT2B	9757	PHD detected	Unassessed			2/5	0/0			Present	Present							E3 activity/RING/PHD
MTF2	22823	PHD detected	Unassessed			2/2	0/0			Present	Present							E3 activity/RING/PHD
PHF1	5252	PHD detected	Unassessed			2/2	0/0			Present	Present							E3 activity/RING/PHD
PHF14	9678	PHD detected	Unassessed			2/5	0/0			Present	Present							E3 activity/RING/PHD
PHF2	5253	PHD detected	Unassessed			1/1	0/0			Present	Present							E3 activity/RING/PHD
PHF21A	51317	PHD detected	Unassessed			1/1	0/0			Present	Present							E3 activity/RING/PHD
PHF8	23133	PHD detected	Unassessed			1/1	0/0			Present	Present							E3 activity/RING/PHD
TAF3	83860	PHD detected	Unassessed			1/1	0/0			Present	Present							E3 activity/RING/PHD
TRIM66	9866	PHD detected	Unassessed			1/1	0/0			Present	Present							E3 activity/RING/PHD
FBXL19	54620	PHD absent	Unassessed			0/1	0/0			Present	Present							E3 activity/RING/PHD;E3 adaptor/Cullin RING/SCF/F-box	F-box
KDM2A	22992	PHD absent	Unassessed			0/1	0/0			Present	Present					F-box	F-box	E3 activity/RING/PHD	F-box
KDM2B	84678	PHD absent	Unassessed			0/1	0/0			Present	Present					F-box	F-box	E3 activity/RING/PHD	F-box
NSD1	64324	PHD absent	Unassessed	Inspected domains appear LIM-like		4/4	0/0			Present	Present							E3 activity/RING/PHD
NSD3	54904	PHD absent	Unassessed	Inspected domains appear LIM-like		4/4	0/0			Present	Present							E3 activity/RING/PHD
DPF1	8193	(1) PHD detected, (2) RING-variant detected	PHD detected	(1) Residues 274-328: RING-variant, (2) residues 325-372: class II PHD domain	Residues 274-328, 325-372: Two beta-strands in sheet, not three, has L6 helix but variant (e.g., very different orientation)	1/2	2/2			Present	Present					RING	PHD	E3 activity/RING/PHD
DPF2	5977	(1) PHD detected, (2) RING-variant detected	PHD detected	(1) Residues 273-329: RING-variant, (2) residues 327-374: class II PHD domain	Residues 273-329, 327-374: Two beta-strands in sheet, not three, has L6 helix but variant (e.g., very different orientation)	1/2	2/2			Present	Present							E3 activity/RING/PHD
DPF3	8110	(1) PHD detected, (2) RING-variant detected	PHD detected	(1) Residues 262-316: RING-variant, (2) residues 319-363: class II PHD domain	Residues 262-316, 319-363: Two beta-strands in sheet, not three, has L6 helix but variant (e.g., very different orientation)	1/2	2/2			Present	Present							E3 activity/RING/PHD
PHF10	55274	(1) No PHD detected, (2) RING-variant detected	PHD detected	(1) Residues 380-436: RING-variant, (2) residues 439-478: not a PHD domain	(1) Residues 380-436: Two beta-strands in sheet, not three, has L6 helix but variant (e.g., very different orientation), (2) Residues 439-478: Two beta-strands in sheet, not three, no L6 helix	0/2	2/2			Present	Present							E3 activity/RING/PHD
TRIM24	8805	PHD detected	PHD detected	(1) Residues 829-870: class II PHD domain		1/1	0/0	Present	IPR001841, IPR017907	Present	Present					RING	RING	E3 activity/RING/PHD/RING	RING
PHRF1	57661	PHD detected	PHD detected	(1) Residues 186-230: class II PHD domain		1/1	0/0	Present	IPR001841, IPR017907	Present	Present	RING (186-230); PHD (residues 185-231)	PHD (183-233)	PHD domain	PHD domain	RING	RING	E3 activity/RING/PHD;RING	RING
TRIM28	10155	PHD detected	PHD detected	(1) Residues 628-669: class II PHD domain	Residues 628-669: Two beta-strands in sheet, not three, no L6 helix	1/1	0/0	Present	IPR001841, IPR042713	Present	Present	RING (628-669); PHD (residues 627-670)	PHD (625-672)	PHD domain	PHD domain	RING	RING	E3 activity/RING/PHD/RING	RING
TRIM33	51592	(1) PHD detected, (2) RING domain detected	(1) PHD detected, (2) other domain not classifiable	(1) Residues 890-931: class II PHD domain	Residues 890-931: Two beta-strands in sheet, not three, no L6 helix	1/2	1/2	Present	IPR001841, IPR017907	Present	Present	RING (125-185); PHD (residues 124-185)	RING (125-154)	PHD domain	Others not classifiable	RING	RING	E3 activity/RING/PHD/RING	RING
UHRF2	115426	PHD detected	PHD detected	(1) Residues 347-392: class II PHD domain	Residues 347-392: Two beta-strands in sheet, not three, no L6 helix	1/1	1/1	Present	IPR001841, IPR017907	Present	Present	RING (347-392); PHD (344-395)	PHD (344-395)	PHD domain	PHD domain	RING	RING	E3 activity/RING/PHD/RING	RING
BAZ1B	9031	PHD detected	PHD detected	(1) Residues 1181-1231: class II PHD domain	Residues 1187-1231: Two beta-strands in sheet, not three, no L6 helix	1/1	1/1		IPR001841	Present	Present	RING (1187-1232), PHD (residues 1186-1232)	PHD (1184-1234)	PHD domain	PHD domain			E3 activity/RING/PHD
KMT2C	58508	(1) PHD detected, (2) LIM-like domain, (3) mono-nuclear zinc	(1) PHD detected, (2) other domain not classifiable	(1) Residues 388-435, 467-517, 960-1007, 1007-1054, 1087-1136: PHD domain		5/10	7/10		IPR001841	Present	Present	RING (344-389, 391-435, 960-1007, 4462-4506); PHD (343-389, 390-436, 959-1008, 4461-4507)	PHD (341-391, 388-438, 957-1010, 4460-4507); RING (344-389)	PHD domain (388-435, 960-1007), others not classifiable (344-388), LIM-like (4462-4503)	PHD domain (residues 344-388, 388-435, 960-1007), others not classifiable (residues 4462-4503)		RING	E3 activity/RING/PHD
KMT2D	8085	(1) PHD detected, (2) LIM-like domain, (3) mono-nuclear zinc	(1) PHD detected, (2) other domain not classifiable	(1) Residues 276-321, 1430-1474, 1507-1556: PHD domain		3/10	6/9		IPR001841	Present	Present	RING (172-217, 229-274, 276-320, 1380-1427, 1507-1556, 5092-5136); PHD (171-218, 228-274, 275-321, 1379-1428, 1506-1557, 5091-5137)	PHD (170-218, 226-276, 273-323, 1377-1430, 1504-1559, 5090-5137); RING (229-274, 276-321, 1507-1557)	PHD (276-321, 1507-1556), LIM-like (172-217, 5092-5136), others (229-273, 1380-1427)	PHD domain (residues 172-217, 229-274, 276-321, 1380-1427, 1507-1556), others not classifiable (5092-5136)		RING	E3 activity/RING/PHD
NSD2	7468	No PHD detected	PHD detected				4/4		IPR001841	Present	Present	RING (670-710, 717-763); PHD (residues 669-711, 716-763)	PHD (667-713, 714-770)	LIM-like	PHD domain	RING	PHD	E3 activity/RING/PHD
MAP3K1	4214	Not assessed	Not assessed					Present	IPR001841							RING	RING	E3 activity/RING/PHD
MARCHF5	54708	Not assessed	Not assessed					Present	IPR011016							RING	RING	E3 activity/RING/PHD/RING	RING

## Sheet: 1I_CRL1
		Score							Curators						Supporting information											Literature or unpublished source with F-box annotation
Gene name	Gene ID	Score of 5 = 1x Curator confirmed IS a CRL1 substrate receptor	Score of 2 = Annotated as F-box in InterPro	Score of 2 = CUL1 interaction documented on BioGRID	Score of 2 = SKP1 interaction documented on BioGRID	Score of -5 = 1x Curator confirmed is NOT a CRL1 substrate receptor	Sum of scores	Category	Curation by Julia Pagan	Curation by Michele Pagano	Curation by Tania González-Robles	Comments: Julia Pagan	Comments: Michele Pagano	Comments: Tania González-Robles	Gene aliases	F-box subfamily	Found in F-box gene group (FBX) annotation in HGNC (accessed 2024-12-12)	Pfam protein domain annotation	F-box InterPro annotation IPR001810 (F-box = present on InterPro)	CRL subunits interacting via BioGRID	Interaction type with CUL1 | BioGRID experimental evidence code	Interaction type with SKP1| BioGRID experimental evidence code	Interaction type with RBX1 | BioGRID experimental evidence code	Interaction type with RNF7 | BioGRID experimental evidence code	Experimental evidence for SKP1 interaction from Pagano lab	Wei Li...Claudio A P Joazeiro, 2008 (PMID: 18213395)	Barbara Medvar…Mark A Knepper, 2016 (PMID: 27199454)	Zhongqi Ge…Han Liang, 2018 (PMID: 29617661)	Frances V Hundley...David P Toczyski, 2021 (PMID: 33539788)	Unpublished E3 list / personal communication / other literature source	Additional comments and references / citations
SKP2	6502	15	2	2	2	0	21	Category 1	Yes	Yes	Yes			PMID: 10559916, 15014502, 12208864, 11425869, 11226270	FBL1|FBXL1|FLB1|p45	FBXL	Yes	FBOX, LRR	F-box	CUL1, CUL2, CUL4A, CUL5, RBX1, RNF7, SKP1, ELOC, DDB1	Affinity Capture-Western, Reconstituted Complex, Co-crystal Structure, Affinity Capture-MS, Co-fractionation, Two-hybrid,	Affinity Capture-Western, Reconstituted Complex, Two-hybrid, Co-crystal Structure, Affinity Capture-MS, FRET,	Affinity Capture-Western, Reconstituted Complex, Affinity Capture-MS,	Affinity Capture-Western,	Yes	F-box	F-box	E3 adaptor/Cullin RING/SCF/F-box	F-box
FBXL2	25827	15	2	2	2	0	21	Category 1	Yes	Yes	Yes			(1) PMID: 23604317, 28614300; (2) contains annotated F-box domain in pfam, in addition to LRR domains; (3) There is interaction evidence with CUL1 and CUL3 on BioGrid (PMID: 29103612, 35563538), in addition to SKP1 interaction (PMID: 22660580, 28614300, 27705803, 24981860, 33961781), (4) No CUL1 interaction; does not form SCF	FBL2|FBL3	FBXL	Yes	FBOX, LRR	F-box	CUL1, CUL2, RBX1, SKP1	Affinity Capture-Western, Affinity Capture-MS,	Affinity Capture-Western, Reconstituted Complex, Affinity Capture-MS, Two-hybrid,	Reconstituted Complex,		Yes	F-box	F-box	E3 adaptor/Cullin RING/SCF/F-box	F-box
FBXL3	26224	15	2	2	2	0	21	Category 1	Yes	Yes	Yes			PMID: 17463251	FBL3|FBL3A|FBXL3A|IDDSFAS	FBXL	Yes	FBOX	F-box	CUL1, SKP1	Affinity Capture-Western, Affinity Capture-MS,	Affinity Capture-Western, Two-hybrid, Reconstituted Complex, Affinity Capture-MS,			Yes	F-box	F-box	E3 adaptor/Cullin RING/SCF/F-box	F-box
FBXL4	26235	15	2	2	2	0	21	Category 1	Yes	Yes	Yes				FBL4|FBL5|MTDPS13	FBXL	Yes	FBOX, LRR	F-box	CUL1, SKP1	Proximity Label-MS, Affinity Capture-Western, Affinity Capture-MS,	Reconstituted Complex, Affinity Capture-MS, Proximity Label-MS, Affinity Capture-Western,				F-box	F-box	E3 adaptor/Cullin RING/SCF/F-box	F-box
FBXL5	26234	15	2	2	2	0	21	Category 1	Yes	Yes	Yes				FBL4|FBL5|FLR1	FBXL	Yes	FBOX, LRR	F-box	CUL1, RBX1, SKP1	Affinity Capture-Western, Co-purification, Affinity Capture-MS,	Reconstituted Complex, Affinity Capture-Western, Co-purification, Affinity Capture-MS, Two-hybrid,	Affinity Capture-Western, Co-purification,			F-box	F-box	E3 adaptor/Cullin RING/SCF/F-box	F-box
FBXL6	26233	15	2	2	2	0	21	Category 1	Yes	Yes	Yes				FBL6|FBL6A|PP14630	FBXL	Yes	FBOX-like, LRR	F-box	CUL1, RBX1, SKP1, ELOB, DDB1	Affinity Capture-MS, Affinity Capture-Western,	Two-hybrid, Co-fractionation, Affinity Capture-MS, Affinity Capture-Western, Proximity Label-MS,	Affinity Capture-MS,			F-box	F-box	E3 adaptor/Cullin RING/SCF/F-box	F-box
FBXL7	23194	15	2	2	2	0	21	Category 1	Yes	Yes	Yes			PMID: 32839549	FBL6|FBL7	FBXL	Yes	FBOX, LRR	F-box	CUL1, SKP1	Affinity Capture-Western,	Affinity Capture-Western,			Yes	F-box	F-box	E3 adaptor/Cullin RING/SCF/F-box	F-box
FBXL8	55336	15	2	2	2	0	21	Category 1	Yes	Yes	Yes				FBL8	FBXL	Yes	FBOX	F-box	CUL1, RBX1, SKP1	Affinity Capture-MS, Affinity Capture-Western,	Two-hybrid, Affinity Capture-MS, Affinity Capture-Western,	Affinity Capture-Western,			F-box	F-box	E3 adaptor/Cullin RING/SCF/F-box	F-box
KDM2A	22992	5	2	0	2	-10	-1	Category 1	No	No	Yes		No CUL1 interaction; does not form SCF		CXXC8|FBL11|FBL7|FBXL11|JHDM1A|LILINA	FBXL	Yes	FBOX, LRR, PHD, zf-CxxC, JmjC	F-box	CUL3, SKP1		Affinity Capture-Western, Affinity Capture-MS, Co-crystal Structure,			Yes	F-box	F-box		F-box		Personal communiation between authors and experts that the 3 proteins (KDM2A, KDM2B, FBXL19) do not bind CUL1 in tested endogenous conditions, KDM2B can bind to RING proteins (PMID: 29985131) and is different from classical CRL1 substrate receptors, all 3 proteins (KDM2A, KDM2B, FBXL19) have evidence of SKP1 binding in high-throughput mass spectrometry studies, KDM2A and KDM2B are paralogs, overe…
KDM2B	84678	5	2	2	2	-10	1	Category 1	No	No	Yes		No CUL1 interaction; does not form SCF	Also FBXL10-RNF68-RNF2 E3 ligase (PMID: 29985131)	CXXC2|FBXL10|Fbl10|JHDM1B|PCCX2	FBXL	Yes	FBOX, LRR, PHD, zf-CxxC, JmjC	F-box	CUL1, RBX1, SKP1	Affinity Capture-Western,	Reconstituted Complex, Affinity Capture-Western, Affinity Capture-MS, Co-crystal Structure,	Affinity Capture-Western,		Yes	F-box	F-box		F-box		Personal communiation between authors and experts that the 3 proteins (KDM2A, KDM2B, FBXL19) do not bind CUL1 in tested endogenous conditions, KDM2B can bind to RING proteins (PMID: 29985131) and is different from classical CRL1 substrate receptors, all 3 proteins (KDM2A, KDM2B, FBXL19) have evidence of SKP1 binding in high-throughput mass spectrometry studies, KDM2A and KDM2B are paralogs, overe…
FBXL12	54850	15	2	2	2	0	21	Category 1	Yes	Yes	Yes				Fbl12	FBXL	Yes	FBOX	F-box	CUL1, RBX1, SKP1	Affinity Capture-MS, Affinity Capture-Western,	Affinity Capture-Western, Affinity Capture-MS, Two-hybrid,	Affinity Capture-Western,		Yes	F-box	F-box	E3 adaptor/Cullin RING/SCF/F-box	F-box
FBXL13	222235	10	2	0	0	0	12	Category 1	Yes	Yes	Inconclusive				CFAP169|DRC6|Fbl13	FBXL	Yes	LRR	F-box							F-box	F-box		F-box
FBXL14	144699	15	2	2	2	0	21	Category 1	Yes	Yes	Yes				Fbl14	FBXL	Yes	FBOX, LRR	F-box	CUL1, RBX1, SKP1	Affinity Capture-MS,	Affinity Capture-MS, Two-hybrid,	Affinity Capture-MS,			F-box	F-box	E3 adaptor/Cullin RING/SCF/F-box	F-box
FBXL15	79176	15	2	2	2	0	21	Category 1	Yes	Yes	Yes				FBXO37|Fbl15|JET|PSD	FBXL	Yes	FBOX, LRR	F-box	CUL1, CUL4A, RBX1, SKP1	Affinity Capture-MS, Affinity Capture-Western,	Two-hybrid, Affinity Capture-Western, Affinity Capture-MS,	Affinity Capture-Western, Affinity Capture-MS,		Yes	F-box	F-box	E3 adaptor/Cullin RING/SCF/F-box	F-box
FBXL16	146330	15	0	0	2	0	17	Category 1	Yes	Yes	Yes			PMID: 32345600	C16orf22|Fbl16|c380A1.1	FBXL	Yes	LRR		SKP1		Affinity Capture-Western, Affinity Capture-MS,				F-box	F-box		F-box		F-box according to UniProt annotation
FBXL17	64839	15	2	2	2	0	21	Category 1	Yes	Yes	Yes				FBXO13|Fbl17|Fbx13	FBXL	Yes	FBOX, LRR	F-box	CUL1, CUL3, RBX1, SKP1	Affinity Capture-MS, Affinity Capture-Western,	Affinity Capture-Western, Affinity Capture-MS,	Affinity Capture-Western, Affinity Capture-MS,		Yes			E3 adaptor/Cullin RING/SCF/F-box	F-box
FBXL18	80028	15	2	2	2	0	21	Category 1	Yes	Yes	Yes				Fbl18	FBXL	Yes	FBOX	F-box	CUL1, RBX1, SKP1	Affinity Capture-MS,	Affinity Capture-MS,	Affinity Capture-MS,			F-box	F-box		F-box
FBXL19	54620	5	2	2	2	-10	1	Category 1	No	No	Yes		No CUL1 interaction; does not form SCF		CXXC11|Fbl19|JHDM1C	FBXL	Yes	FBOX, LRR, PHD	F-box	CUL1, CUL3, SKP1	Affinity Capture-MS,	Affinity Capture-Western, Affinity Capture-MS,			Yes			E3 activity/RING/PHD;E3 adaptor/Cullin RING/SCF/F-box	F-box		Personal communiation between authors and experts that the 3 proteins (KDM2A, KDM2B, FBXL19) do not bind CUL1 in tested endogenous conditions, KDM2B can bind to RING proteins (PMID: 29985131) and is different from classical CRL1 substrate receptors, all 3 proteins (KDM2A, KDM2B, FBXL19) have evidence of SKP1 binding in high-throughput mass spectrometry studies, KDM2A and KDM2B are paralogs, overe…
FBXL20	84961	15	2	2	2	0	21	Category 1	Yes	Yes	Yes			PMID: 23604317, 28614300	Fbl2|Fbl20	FBXL	Yes	FBOX, LRR	F-box	CUL1, SKP1	Co-fractionation, Affinity Capture-Western, Affinity Capture-MS,	Affinity Capture-MS, Two-hybrid,				F-box	F-box	E3 adaptor/Cullin RING/SCF/F-box	F-box
FBXL22	283807	15	2	2	2	0	21	Category 1	Yes	Yes	Yes				Fbl22	FBXL	Yes	FBOX-like	F-box	CUL1, SKP1	Affinity Capture-Western,	Two-hybrid, Affinity Capture-Western, Affinity Capture-MS,							F-box
CCNF	899	15	2	2	2	0	21	Category 1	Yes	Yes	Yes			PMID: 31130363, 27773672, 20596027, 22632967	FBX1|FBXO1|FTDALS5	FBXO	Yes	FBOX, CYCLIN	F-box	CUL1, CUL2, CUL5, RBX1, SKP1, ELOC, DDB1	Affinity Capture-Western, Affinity Capture-MS, Proximity Label-MS,	Affinity Capture-Western, Affinity Capture-MS,	Affinity Capture-Western, Proximity Label-MS,		Yes	F-box	F-box	E3 adaptor/Cullin RING/SCF/F-box	F-box
FBXO2	26232	15	2	2	2	0	21	Category 1	Yes	Yes	Yes				FBG1|FBX2|Fbs1|NFB42|OCP1	FBXO	Yes	FBOX-like, FBA	F-box	CUL1, RBX1, SKP1	Affinity Capture-Western, Affinity Capture-MS,	Co-crystal Structure, Two-hybrid, Affinity Capture-Western, Reconstituted Complex, Affinity Capture-MS,	Affinity Capture-Western,			F-box	F-box	E3 adaptor/Cullin RING/SCF/F-box	F-box
FBXO3	26273	15	2	2	2	0	21	Category 1	Yes	Yes	Yes				FBA|FBX3	FBXO	Yes	FBOX, SMI1_KNR4, DUF525	F-box	CUL1, CUL3, RBX1, SKP1	Affinity Capture-MS, Affinity Capture-Western,	Affinity Capture-Western, Two-hybrid, Affinity Capture-MS,	Affinity Capture-MS, Affinity Capture-Western,		Yes	F-box	F-box	E3 adaptor/Cullin RING/SCF/F-box	F-box
FBXO4	26272	15	2	2	2	0	21	Category 1	Yes	Yes	Yes				FBX4	FBXO	Yes	FBOX	F-box	CUL1, RBX1, SKP1	Affinity Capture-MS, Affinity Capture-Western,	Affinity Capture-MS, Affinity Capture-Western, Two-hybrid, Reconstituted Complex, Co-crystal Structure,	Affinity Capture-MS,		Yes	F-box	F-box	E3 adaptor/Cullin RING/SCF/F-box	F-box
FBXO5	26271	15	2	2	2	0	21	Category 1	Yes	Yes	Yes			PMID: 30554948	EMI1|FBX5|Fbxo31	FBXO	Yes	FBOX	F-box	CUL1, CUL3, RBX1, SKP1	Affinity Capture-MS, Affinity Capture-Western,	Two-hybrid, Reconstituted Complex, Affinity Capture-Western, Affinity Capture-MS,	Affinity Capture-Western,		Yes	F-box	F-box		F-box
FBXO6	26270	15	2	2	2	0	21	Category 1	Yes	Yes	Yes				FBG2|FBS2|FBX6|Fbx6b	FBXO	Yes	FBOX, FBA	F-box	CUL1, RBX1, SKP1	Affinity Capture-Western, Affinity Capture-MS,	Affinity Capture-Western, Affinity Capture-MS, Two-hybrid,	Affinity Capture-Western, Affinity Capture-MS,		Yes	F-box	F-box	E3 adaptor/Cullin RING/SCF/F-box	F-box
FBXO7	25793	15	2	2	2	0	21	Category 1	Yes	Yes	Yes				FBX|FBX07|FBX7|PARK15|PKPS	FBXO	Yes	FBOX, PI31_Prot_N	F-box	CUL1, RBX1, SKP1, ELOC	Affinity Capture-Western, Affinity Capture-MS,	Affinity Capture-Western, Two-hybrid, Reconstituted Complex, Affinity Capture-MS,	Affinity Capture-MS, Affinity Capture-Western,		Yes	F-box	F-box	E3 adaptor/Cullin RING/SCF/F-box	F-box
FBXO8	26269	15	2	2	2	0	21	Category 1	Yes	Yes	Yes				DC10|FBS|FBX8	FBXO	Yes	FBOX-like, Sec7	F-box	CUL1, SKP1	Affinity Capture-Western,	Affinity Capture-Western, Reconstituted Complex,				F-box	F-box	E3 adaptor/Cullin RING/SCF/F-box	F-box
FBXO9	26268	15	2	2	2	0	21	Category 1	Yes	Yes	Yes				FBX9|NY-REN-57|VCIA1|dJ341E18.2	FBXO	Yes	FBOX-like	F-box	CUL1, RBX1, SKP1	Affinity Capture-MS, Affinity Capture-Western,	Affinity Capture-Western, Affinity Capture-MS, Two-hybrid,	Affinity Capture-MS,		Yes	F-box	F-box	E3 adaptor/Cullin RING/SCF/F-box	F-box
FBXO10	26267	10	2	2	2	0	16	Category 1	Yes	Yes	Inconclusive				FBX10|PRMT11	FBXO	Yes	FBOX, CASH, PbH1	F-box	CUL1, SKP1	Affinity Capture-MS, Affinity Capture-Western,	Affinity Capture-MS,			Yes	F-box	F-box	E3 adaptor/Cullin RING/SCF/F-box	F-box
FBXO11	80204	15	2	2	2	0	21	Category 1	Yes	Yes	Yes			PMID: 23478441, 22113614	FBX11|IDDFBA|PRMT9|UBR6|UG063H01|VIT1	FBXO	Yes	FBOX, CASH, PbH1	F-box	CUL1, RBX1, SKP1	Affinity Capture-Western, Affinity Capture-MS,	Affinity Capture-Western, Two-hybrid, Affinity Capture-MS,	Affinity Capture-Western, Affinity Capture-MS,		Yes	F-box	F-box	E3 adaptor/Cullin RING/SCF/F-box	F-box
FBXO15	201456	15	2	0	2	0	19	Category 1	Yes	Yes	Yes			PMID: 28319092	FBX15	FBXO	Yes	FBOX	F-box	SKP1		Affinity Capture-Western,			Yes	F-box	F-box	E3 adaptor/Cullin RING/SCF/F-box	F-box
FBXO16	157574	15	2	2	2	0	21	Category 1	Yes	Yes	Yes				FBX16	FBXO	Yes	FBOX	F-box	CUL1, SKP1	Affinity Capture-Western,	Affinity Capture-Western, Affinity Capture-MS,			Yes	F-box	F-box		F-box
FBXO17	115290	15	2	2	2	0	21	Category 1	Yes	Yes	Yes				FBG4|FBX26|FBXO26|Fbx17	FBXO	Yes	FBOX, FBA	F-box	CUL1, CUL5, RBX1, SKP1	Affinity Capture-Western, Affinity Capture-MS,	Affinity Capture-Western, Two-hybrid, Affinity Capture-MS,	Affinity Capture-Western, Affinity Capture-MS,		Yes	F-box	F-box	E3 adaptor/Cullin RING/SCF/F-box	F-box
FBH1	84893	15	2	2	2	0	21	Category 1	Yes	Yes	Yes			Pfam F-box domain annotation, PMID: 23319600, 23466708	FBXO18|Fbx18|hFBH1	FBXO	Yes	FBOX, AAA, UvrD-C	F-box	CUL1, RBX1, SKP1	Affinity Capture-Western, Reconstituted Complex, Affinity Capture-MS,	Two-hybrid, Affinity Capture-Western, Reconstituted Complex, Affinity Capture-MS,	Affinity Capture-Western, Reconstituted Complex, Affinity Capture-MS,		Yes	F-box	F-box	E3 adaptor/Cullin RING/SCF/F-box	F-box
LMO7	4008	10	0	0	0	0	10	Category 1	Yes	Yes	Inconclusive			F-box domain according to PMID: 10531035, no annotated FBOX in Pfam	FBX20|FBXO20|LMO7b|LOMP	FBXO		CH, PDZ, DUF4757											F-box		F-box according to PMID: 24727786, PMID: 10531035
FBXO21	23014	15	2	2	2	0	21	Category 1	Yes	Yes	Yes			PMID: 26085330	FBX21	FBXO	Yes	Transglut, YccV-like	F-box	CUL1, CUL3, RBX1, SKP1	Affinity Capture-MS, Affinity Capture-Western,	Affinity Capture-Western, Affinity Capture-MS,	Affinity Capture-Western, Affinity Capture-MS,		Yes	F-box	F-box		F-box
FBXO22	26263	15	2	2	2	0	21	Category 1	Yes	Yes	Yes			PMID: 31257023	FBX22|FISTC1	FBXO	Yes	FBOX, FIST_C	F-box	CUL1, CUL3, RBX1, SKP1, DDB1	Affinity Capture-MS, Affinity Capture-Western,	Affinity Capture-Western, Affinity Capture-MS, Two-hybrid,	Affinity Capture-MS,		Yes	F-box	F-box	E3 adaptor/Cullin RING/SCF/F-box	F-box
FBXO24	26261	15	2	2	2	0	21	Category 1	Yes	Yes	Yes				FBX24	FBXO	Yes	FBOX, RCC1	F-box	CUL1, SKP1	Affinity Capture-Western,	Affinity Capture-Western,				F-box	F-box		F-box
FBXO25	26260	15	0	2	2	0	19	Category 1	Yes	Yes	Yes			PMID: 33428929, 28389297	FBX25	FBXO	Yes	-		CUL1, RBX1, SKP1	Affinity Capture-Western, Affinity Capture-MS,	Affinity Capture-Western, Affinity Capture-MS, Two-hybrid,	Affinity Capture-Western,			F-box	F-box	E3 adaptor/Cullin RING/SCF/F-box	F-box		F-box according to UniProt annotation
FBXO27	126433	15	2	2	2	0	21	Category 1	Yes	Yes	Yes				FBG5|Fbx27	FBXO	Yes	FBOX, FBA	F-box	CUL1, RBX1, SKP1	Affinity Capture-Western,	Affinity Capture-Western, Two-hybrid,	Affinity Capture-Western,			F-box	F-box	E3 adaptor/Cullin RING/SCF/F-box	F-box
FBXO28	23219	15	2	2	2	0	21	Category 1	Yes	Yes	Yes				CENP-30|DEE100|Fbx28	FBXO	Yes	FBOX	F-box	CUL1, SKP1	Affinity Capture-MS, Affinity Capture-Western,	Two-hybrid, Affinity Capture-MS, Affinity Capture-Western,			Yes	F-box	F-box	E3 adaptor/Cullin RING/SCF/F-box	F-box
FBXO30	84085	15	2	2	2	0	21	Category 1	Yes	Yes	Yes				Fbx30	FBXO	Yes	FBOX, zf-TRAF	F-box	CUL1, CUL3, RBX1, SKP1	Affinity Capture-MS,	Affinity Capture-MS, Affinity Capture-Western,	Affinity Capture-MS,			F-box	F-box	E3 adaptor/Cullin RING/SCF/F-box	F-box
FBXO31	79791	15	2	2	2	0	21	Category 1	Yes	Yes	Yes			PMID: 34686346	FBX14|FBXO14|Fbx31|MRT45|pp2386	FBXO	Yes	FBOX	F-box	CUL1, RBX1, SKP1	Affinity Capture-Western, Affinity Capture-MS,	Affinity Capture-Western, Co-crystal Structure, Affinity Capture-MS,	Affinity Capture-Western, Affinity Capture-MS,		Yes	F-box	F-box	E3 adaptor/Cullin RING/SCF/F-box	F-box
FBXO32	114907	15	0	2	2	0	19	Category 1	Yes	Yes	Yes			PMID: 33462405	Fbx32|MAFbx	FBXO	Yes	-		CUL1, CUL4A, CUL4B, RBX1, SKP1	Affinity Capture-Western, Affinity Capture-MS,	Reconstituted Complex, Affinity Capture-Western, Two-hybrid,	Affinity Capture-Western,			F-box	F-box	E3 adaptor/Cullin RING/SCF/F-box	F-box		F-box according to UniProt annotation
FBXO33	254170	15	2	2	2	0	21	Category 1	Yes	Yes	Yes				BMND12|Fbx33|c14_5247	FBXO	Yes	FBOX	F-box	CUL1, SKP1	Affinity Capture-MS,	Affinity Capture-MS,				F-box	F-box	E3 adaptor/Cullin RING/SCF/F-box	F-box
FBXO34	55030	15	2	2	2	0	21	Category 1	Yes	Yes	Yes				CGI-301|Fbx34	FBXO	Yes	FBOX	F-box	CUL1, SKP1	Affinity Capture-Western, Affinity Capture-MS,	Two-hybrid, Affinity Capture-Western,				F-box	F-box		F-box
FBXO36	130888	15	2	0	2	0	19	Category 1	Yes	Yes	Yes				Fbx36	FBXO	Yes	FBOX	F-box	SKP1		Affinity Capture-Western, Affinity Capture-MS,				F-box	F-box		F-box
FBXO38	81545	15	2	2	2	0	21	Category 1	Yes	Yes	Yes				Fbx38|HMN2D|HMND6|MOKA|SP329	FBXO	Yes	FBOX	F-box	CUL1, CUL3, RBX1, SKP1, DDB1	Affinity Capture-MS, Proximity Label-MS, Affinity Capture-Western,	Affinity Capture-MS, Proximity Label-MS, Affinity Capture-Western,	Affinity Capture-MS,			F-box	F-box		F-box
FBXO39	162517	15	2	0	0	0	17	Category 1	Yes	Yes	Yes				CT144|FBOX39|Fbx39	FBXO	Yes	FBOX	F-box										F-box
FBXO40	51725	15	2	2	2	0	21	Category 1	Yes	Yes	Yes				FBX40	FBXO	Yes	FBOX, zf-TRAF	F-box	CUL1, SKP1	Affinity Capture-MS,	Affinity Capture-MS,				F-box	F-box	E3 adaptor/Cullin RING/SCF/F-box	F-box
FBXO41	150726	15	2	0	2	0	19	Category 1	Yes	Yes	Yes				FBX41	FBXO	Yes	FBOX-like, ZnF_C2H2	F-box	SKP1		Affinity Capture-Western,				F-box	F-box		F-box
FBXO42	54455	15	2	2	2	0	21	Category 1	Yes	Yes	Yes				Fbx42|JFK	FBXO	Yes	FBOX, KELCH	F-box	CUL1, RBX1, SKP1, DDB1	Affinity Capture-Western, Affinity Capture-MS, Proximity Label-MS,	Affinity Capture-Western, Affinity Capture-MS, Proximity Label-MS,	Affinity Capture-Western, Affinity Capture-MS,			F-box	F-box	E3 adaptor/Cullin RING/SCF/F-box	F-box
FBXO43	286151	10	2	0	2	0	14	Category 1	Yes	Yes	Inconclusive				EMI2|ERP1|FBX43|OOMD12|OZEMA12|SPGF64	FBXO	Yes	IBR	F-box	SKP1		Two-hybrid,							F-box		F-box according to UniProt Q4G163
FBXO44	93611	15	2	2	2	0	21	Category 1	Yes	Yes	Yes				FBG3|FBX30|FBX6A|Fbx44|Fbxo6a	FBXO	Yes	FBOX, FBA	F-box	CUL1, CUL4A, CUL4B, RBX1, SKP1, DDB1	Affinity Capture-Western, Affinity Capture-MS,	Reconstituted Complex, Two-hybrid, Co-crystal Structure, Affinity Capture-Western, Affinity Capture-MS,	Affinity Capture-Western,			F-box	F-box	E3 adaptor/Cullin RING/SCF/F-box	F-box
FBXO45	200933	15	2	2	2	0	21	Category 1	Yes	Yes	Yes		No CUL1 interaction: instead interacts with PAM/mycBP2		Fbx45	FBXO	Yes	FBOX, SPRY	F-box	CUL1, CUL3, RBX1, SKP1	Affinity Capture-MS,	Affinity Capture-Western, Affinity Capture-MS, Two-hybrid,	Reconstituted Complex, Affinity Capture-MS,			F-box	F-box	E3 adaptor/Cullin RING/SCF/F-box	F-box
FBXO46	23403	15	2	2	2	0	21	Category 1	Yes	Yes	Yes			Also interacts with PAM/mycBP2	20D7-FC4|FBXO34L|Fbx46	FBXO	Yes	FBOX	F-box	CUL1, SKP1	Affinity Capture-Western, Affinity Capture-MS,	Two-hybrid, Affinity Capture-Western, Affinity Capture-MS,			Yes	F-box	F-box		F-box
FBXO47	494188	15	2	0	0	0	17	Category 1	Yes	Yes	Yes				-	FBXO	Yes	FBOX	F-box										F-box
FBXO48	554251	15	2	0	2	0	19	Category 1	Yes	Yes	Yes				-	FBXO	Yes	FBOX	F-box	SKP1		Two-hybrid,						E3 adaptor/Cullin RING/SCF/F-box	F-box
ECT2L	345930	10	2	0	2	0	14	Category 1	Yes	Yes	Inconclusive			Pfam annotated domains: F-box, DUF4347, RhoGEF. SKP1, but not CUL1, binding interactions evidence	ARHGEF32|C6orf91|FBXO49|LFDH|dJ509I19.2|dJ509I19.3|dJ509I19.5	FBXO	Yes	FBOX, DUF4347, RhoGEF	F-box	SKP1		Affinity Capture-MS,				F-box	F-box				F-box according to UniProt Q008S8
NCCRP1	342897	10	0	0	0	0	10	Category 1	Yes	Yes	Inconclusive				FBXO50|NCCRP-1	FBXO		FBA		RBX1			Affinity Capture-MS,							Added from personal communication
TSPAN17	26262	0	0	0	0	-5	-5	Category 3	Inconclusive	No	Inconclusive				FBX23|FBXO23|TM4SF17	FBXO		Tetraspannin, transmembrane_region												Added from personal communication	F-box according to PMID: 10531035
BTRC	8945	15	2	2	2	0	21	Category 1	Yes	Yes	Yes			Pfam annotation: FBOX, WD40. PMID: 22017877, 19150432, 18354482, 17053147, 16885022, 15340078, 12791266, 10023660	BETA-TRCP|FBW1A|FBXW1|FBXW1A|FWD1|bTrCP|bTrCP1|betaTrCP	FBXW	Yes	FBOX, WD40	F-box	CUL1, CUL4A, CUL5, RBX1, RNF7, SKP1, ELOC, DDB1	Affinity Capture-Western, Affinity Capture-MS, Proximity Label-MS,	Affinity Capture-Western, Reconstituted Complex, Two-hybrid, Co-crystal Structure, Co-purification, Affinity Capture-MS, Proximity Label-MS, Affinity Capture-Luminescence, FRET,	Affinity Capture-Western, Proximity Label-MS, Reconstituted Complex, Affinity Capture-MS,	Affinity Capture-Western, Biochemical Activity,	Yes	F-box	F-box	E3 adaptor/Cullin RING/DCX/DWD/SCF/F-box	F-box
FBXW2	26190	15	2	2	2	0	21	Category 1	Yes	Yes	Yes				FBW2|Fwd2|Md6	FBXW	Yes	FBOX, WD40	F-box	CUL1, RBX1, SKP1	Affinity Capture-Western, Affinity Capture-MS, Co-fractionation,	Affinity Capture-Western, Two-hybrid, Reconstituted Complex, Affinity Capture-MS, Co-fractionation,	Affinity Capture-Western, Affinity Capture-MS,		Yes	F-box	F-box	E3 adaptor/Cullin RING/DCX/DWD/SCF/F-box	F-box
FBXW4	6468	15	2	2	2	0	21	Category 1	Yes	Yes	Yes				DAC|FBW4|FBWD4|SHFM3|SHSF3	FBXW	Yes	FBOX, WD40	F-box	CUL1, CUL4A, SKP1	Affinity Capture-Western, Affinity Capture-MS,	Affinity Capture-Western, Affinity Capture-MS,			Yes	F-box	F-box	E3 adaptor/Cullin RING/DCX/DWD/SCF/F-box	F-box
FBXW5	54461	15	2	2	2	0	21	Category 1	Yes	Yes	Yes			PMID: 30596474	Fbw5	FBXW	Yes	FBOX, WD40	F-box	CUL1, CUL2, CUL3, CUL4A, CUL4B, RBX1, SKP1, DDB1	Affinity Capture-MS, Affinity Capture-Western,	Two-hybrid, Affinity Capture-Western, Affinity Capture-MS, Proximity Label-MS,	Affinity Capture-MS,		Yes	F-box	F-box	E3 adaptor/Cullin RING/DCX/DWD/SCF/F-box	F-box
FBXW7	55294	15	2	2	2	0	21	Category 1	Yes	Yes	Yes			PMID: 22388891	AGO|CDC4|DEDHIL|FBW6|FBW7|FBX30|FBXO30|FBXW6|SEL-10|SEL10|hAgo|hCdc4	FBXW	Yes	FBOX, WD40	F-box	CUL1, CUL4B, RBX1, SKP1	Reconstituted Complex, Affinity Capture-Western, Affinity Capture-MS, Co-purification, FRET,	Affinity Capture-Western, Reconstituted Complex, Co-crystal Structure, Affinity Capture-MS, Co-purification, FRET, Co-localization,	Co-purification, Affinity Capture-Western, Affinity Capture-MS,		Yes	F-box	F-box	E3 adaptor/Cullin RING/DCX/DWD/SCF/F-box	F-box
FBXW8	26259	15	2	2	2	0	21	Category 1	Yes	Yes	Yes		CUL7 interaction, possibly CUL1, does bind CUL1	Robust CUL7 interaction according to in-house Pagano Lab experiments.	FBW6|FBW8|FBX29|FBXO29|FBXW6	FBXW	Yes	FBOX, WD40	F-box	CUL1, CUL2, CUL4A, RBX1, SKP1, DDB1	Affinity Capture-Western, Affinity Capture-MS, Reconstituted Complex,	Affinity Capture-Western, Affinity Capture-MS, Reconstituted Complex,	Affinity Capture-Western, Affinity Capture-MS,		Yes	F-box	F-box	E3 adaptor/Cullin RING/DCX/DWD/SCF/F-box	F-box
FBXW9	84261	15	2	2	2	0	21	Category 1	Yes	Yes	Yes				Fbw9|MEC-15	FBXW	Yes	FBOX, WD40	F-box	CUL1, RBX1, SKP1	Affinity Capture-MS,	Two-hybrid, Affinity Capture-Western, Affinity Capture-MS,	Affinity Capture-MS,		Yes				F-box
FBXW10	10517	10	0	2	2	0	14	Category 1	Yes	Yes	Inconclusive			Possible CUL5 interaction according to BioGrid	Fbw10|HREP|SM25H2|SM2SH2	FBXW	Yes	WD40		CUL1, CUL5, RBX1, SKP1	Affinity Capture-Western,	Affinity Capture-Western,	Affinity Capture-Western,		Yes			E3 adaptor/Cullin RING/DCX/DWD/SCF/F-box	F-box		F-box according to UniProt annotation
FBXW11	23291	15	2	2	2	0	21	Category 1	Yes	Yes	Yes			Also CUL4A/B interaction evidence.	BTRC2|BTRCP2|FBW1B|FBXW1B|Fbw11|Hos|NEDJED	FBXW	Yes	FBOX, WD40	F-box	CUL1, CUL4A, CUL4B, RBX1, SKP1	Affinity Capture-Western, Affinity Capture-MS, Co-localization, Co-fractionation,	Affinity Capture-Western, Affinity Capture-MS, Reconstituted Complex, Two-hybrid, Co-fractionation,	Affinity Capture-Western, Affinity Capture-MS, Co-fractionation,		Yes	F-box	F-box	E3 adaptor/Cullin RING/DCX/DWD/SCF/F-box	F-box
FBXW12	285231	15	2	0	2	0	19	Category 1	Yes	Yes	Yes				FBW12|FBXO12|FBXO35	FBXW	Yes	FBOX	F-box	SKP1		Affinity Capture-Western,			Yes				F-box
FBXW10B	374286	10	0	0	0	0	10	Category 1	Yes	Yes	Inconclusive			Found in BioGrid under CDRT1 alias; no annotated F-box in Pfam, only WD40 domain	C170RF1|C17ORF1|C17ORF1A|CDRT1|FBXW10P1|HREP|SM25H2	FBXW	Yes	WD40												Added from personal communication	AF-O95170-F1-v4 residues 281-326 suggests F-box
ELOA	6924	0	2	0	0	-15	-13	Category 2	No	No	No			CUL3/5 interaction evidence; given that ELOB and ELOC are established CRL2/5 core adaptors, it might not be crazy to think ELOA could be a core adaptor for a potential CRL3/5 complex; interaction evidence with TCEB1/2 also present in BioGrid.	ELOA1|SIII|SIII p110|TCEB3|TCEB3A	Unclassed		TFS2N, Elongin_A	F-box	CUL3, CUL5, ELOB, ELOC						F-box	F-box	E3 adaptor/Cullin RING/ECS/SOCS_VHL_BC-box/SCF/F-box
ZC3HC1	51530	15	0	2	2	0	19	Category 1	Yes	Yes	Yes			Also CUL3 interation evidence.	HSPC216|NIPA	Unclassed		zf-C3HC, Rsm1		CUL1, CUL3, RBX1, SKP1	Affinity Capture-Western, Reconstituted Complex, Co-fractionation,	Affinity Capture-Western, Reconstituted Complex, Affinity Capture-MS, Co-fractionation,	Affinity Capture-Western, Co-fractionation,					E3 adaptor/Cullin RING/SCF/F-box			F-box according to PMID: 16009132
GTF3C1	2975	0	0	0	0	-15	-15	Category 3	No	No	No			CUL3/9 interaction evidence.	TFIIIC|TFIIIC220|TFIIICalpha	Unclassed		B-block_TFIIIC		CUL3								E3 adaptor/Cullin RING/SCF/F-box
SETMAR	6419	0	0	0	0	-15	-15	Category 3	No	No	No			TCEB1/2 interaction evidence.	METNASE|Mar1	Unclassed		PreSET, SET, PostSET, Transposase_1		ELOB, ELOC								E3 adaptor/Cullin RING/SCF/F-box
C17orf78	284099	0	0	0	0	-15	-15	Category 3	No	No	No				-	Unclassed		DUF4711, transmembrane_region										E3 adaptor/Cullin RING/SCF/F-box
TBL1Y	90665	0	0	0	0	-15	-15	Category 3	No	No	No				DFNY2|TBL1	Unclassed		WD40, ANAPC4, LISH												Added from personal communication	F-box-like according to UniProt
TBL1X	6907	0	0	0	2	-15	-13	Category 2	No	No	No			CUL4B interaction evidence.	CHNG8|EBI|SMAP55|TBL1	Unclassed		WD40, ANAPC4, LISH		CUL4B, RBX1, SKP1, DDB1		Affinity Capture-Western, Co-fractionation,	Affinity Capture-Western,					E3 adaptor/Cullin RING/DCX/DWD/SCF/F-box			F-box-like according to UniProt
TBL1XR1	79718	0	0	0	0	-15	-15	Category 3	No	No	No			CUL4B and DDB1 interaction evidence.	C21|DC42|IRA1|MRD41|TBLR1	Unclassed		WD40, ANAPC4, LISH		CUL4B, RBX1, DDB1			Affinity Capture-Western,					E3 adaptor/Cullin RING/DCX/DWD/SCF/F-box			F-box-like according to UniProt
CDCA3	83461	0	0	2	2	-10	-6	Category 2	No	No	Inconclusive			No FBOX domain annotate on pfam. Evidence of CUL1 and SKP1 binding on BioGrid (PMID: 12679038, 19159283, 15070733, 26496610)	GRCC8|TOME-1|TOME1	Unclassed		-		CUL1, SKP1	Affinity Capture-Western, Reconstituted Complex,	Reconstituted Complex, Affinity Capture-Western, Two-hybrid, Co-fractionation,						E3 adaptor/Cullin RING/SCF/F-box			F-box-like according to UniProt
TMEM183A	92703	0	0	2	0	-10	-8	Category 2	No	No	Inconclusive				C1orf37	Unclassed		Transmembrane_region		CUL1	Affinity Capture-MS,							E3 adaptor/Cullin RING/SCF/F-box			F-box-like according to InterPro IPR036047

## Sheet: 1J_CRL2, CRL5
		Score CRL2 substrate receptors								Score CRL5 substrate receptors								Curators								Supporting information																Literature or unpublished source with BC-CUL2-box or BC-CUL5-box (SOCS box) annotation
Gene name	Gene ID	Score of 5 = 1x Curator confirmed IS a CRL2 substrate receptor	Score of 2 = CUL2 interaction documented on BioGRID	Score of 2 = ELOB interaction documented on BioGRID	Score of 2 = ELOC interaction documented on BioGRID	Score of 2 = Annotated as BC-CUL2-box in literature	Score of -5 = 1x Curator confirmed is NOT a CRL2 substrate receptor	Weighted sum scores	Category	Score of 5 = 1x Curator confirmed IS a CRL5 substrate receptor	Score of 2 = CUL5 interaction documented on BioGRID	Score of 2 = ELOB interaction documented on BioGRID	Score of 2 = ELOC interaction documented on BioGRID	Score of 2 = Annotated as BC-CUL5-box in literature or InterPro	Score of -5 = 1x Curator confirmed is NOT a CRL5 substrate receptor	Weighted sum scores	Category	Curation by Jeff Babon	Curation by Ron Conaway	Curation by Tania González-Robles	Curation by Mark Nakasone and Alessio Ciulli	Comments: Jeff Babon	Comments: Ron Conaway	Comments: Tania González-Robles	Comments: Mark Nakasone and Alessio Ciulli	Gene aliases	Pfam protein domain annotation	SOCS box InterPro annotation IPR001496 (SOCS box = present on InterPro)	CRL subunits interacting via BioGRID	Interaction type with CUL2 | BioGRID experimental evidence code	Interaction type with CUL5 | BioGRID experimental evidence code	Interaction type with ELOB | BioGRID experimental evidence code	Interaction type with ELOC | BioGRID experimental evidence code	Interaction type with RBX1 | BioGRID experimental evidence code	Interaction type with RNF7 | BioGRID experimental evidence code	Yes = BC-CUL2-box present PMID: 18187417	Yes = BC-CUL2-box present PMID: 22649776	Yes = BC-CUL2-box present PMID: 27107416	Yes = BC-CUL5-box present PMID: 18187417	Yes = BC-CUL5-box present PMID: 22649776	Yes = BC-CUL5-box present PMID: 27107416	Wei Li...Claudio A P Joazeiro, 2008 (PMID: 18213395)	Barbara Medvar…Mark A Knepper, 2016 (PMID: 27199454)	Zhongqi Ge…Han Liang, 2018 (PMID: 29617661)	Frances V Hundley...David P Toczyski, 2021 (PMID: 33539788)	Unpublished E3 list / personal communication / other literature source
MED8	112950	15	2	2	2	2	0	23	Category 1	0	0	2	2	0	0	4	Category 2	Assessed, inconclusive	CUL2	CUL2	CUL2	Unable to comment	Refer PMID: 12149480		PMID: 12149480	ARC32	MED8		CUL2, RBX1, ELOB, ELOC	Affinity Capture-Western,		Two-hybrid, Affinity Capture-Western,	Affinity Capture-Western,	Affinity Capture-Western,		Yes	Yes							E3 adaptor/Cullin RING/ECS/SOCS_VHL_BC-box
TMF1	7110	0	0	0	0	0	-5	-5	Category 3	0	0	0	0	0	-5	-5	Category 3	Assessed, inconclusive	Unassessed	No	No	Only evidence is immunoprecipitation-Western blot		No annotated SOCS or VHL domains in pfam. No annotated intarction with CRL subunits in BioGRID.	Predicted long alpah helices, no motif to bind EloB/EloC	ARA160|TMF	TMF_DNA, TMF_TATA																	E3 adaptor/Cullin RING/ECS/SOCS_VHL_BC-box
FEM1A	55527	20	2	2	2	2	0	28	Category 1	15	2	2	2	0	0	21	Category 1	CUL2, CUL5	CUL2	CUL2, CUL5	CUL2, CUL5	FEM1's may be both CUL2 and CUL5 binders as we see them by mass spectrometry binding to CUL5 as do the Harvard BioPlex group		PMID: 37735597, PMID: 28118078. Also interacts with CUL4A and DDA1.	Confirmed structures with CUL2, binds CUL5 in vitro as well	EPRAP	ANK		CUL2, CUL5, ELOB, ELOC	Affinity Capture-MS,	Affinity Capture-MS,	Affinity Capture-MS,	Affinity Capture-MS,			Yes	Yes								CUL2/CUL5-associated
FEM1C	56929	20	2	2	0	2	0	26	Category 1	15	2	2	0	0	0	19	Category 1	CUL2, CUL5	CUL2	CUL2, CUL5	CUL2, CUL5	FEM1's may be both CUL2 and CUL5 binders as we see them by mass spectrometry binding to CUL5 as do the Harvard BioPlex group		PMID: 37735597, PMID: 28118078	Confirmed structures with CUL2, binds CUL5 in vitro as well	EUROIMAGE686608|EUROIMAGE783647|FEM1A	ANK		CUL2, CUL5, ELOB	Affinity Capture-MS,	Affinity Capture-MS,	Affinity Capture-MS,				Yes	Yes								CUL2/CUL5-associated
ZER1	10444	15	2	2	2	2	0	23	Category 1	0	0	2	2	0	0	4	Category 2	Assessed, inconclusive	CUL2	CUL2	CUL2	Unable to comment		Also CUL4A interaction evidence.	Well structured	C9orf60|ZYG|ZYG11BL	-		CUL2, CUL4A, ELOB, ELOC	Affinity Capture-Western, Affinity Capture-MS,		Two-hybrid, Affinity Capture-Western, Affinity Capture-MS,	Two-hybrid, Affinity Capture-Western, Affinity Capture-MS,			Yes	Yes	Yes								PMID: 18187417
ZYG11B	79699	15	2	2	2	2	0	23	Category 1	0	0	2	2	0	0	4	Category 2	CUL2	CUL2	CUL2	Not assessed		Refer PMID: 18187417			ZYG11	-		CUL2, ELOB, ELOC	Affinity Capture-Western, Affinity Capture-MS,		Two-hybrid, Affinity Capture-MS,	Two-hybrid,			Yes	Yes	Yes							CUL2/CUL5-associated
FEM1B	10116	20	2	2	2	2	0	28	Category 1	15	2	2	2	0	0	21	Category 1	CUL2, CUL5	CUL2	CUL2, CUL5	CUL2, CUL5	FEM1's may be both CUL2 and CUL5 binders as we see them by mass spectrometry binding to CUL5 and in the BioPlex published interactome study PMID: 33961781	Refer PMID: 18187417	PMID: 37735597, PMID: 28118078	Confirmed structures with CUL2, binds CUL5 in vitro as well	F1A-ALPHA|F1AA|FEM1-beta	ANK		CUL2, CUL4A, CUL5, RBX1, ELOB, ELOC	Affinity Capture-MS, Affinity Capture-Western,	Affinity Capture-MS,	Affinity Capture-Western, Affinity Capture-MS,	Affinity Capture-Western, Affinity Capture-MS,	Affinity Capture-Western, Affinity Capture-MS,		Yes	Yes	Yes						E3 adaptor/Cullin RING/ECS/SOCS_VHL_BC-box	CUL2/CUL5-associated
LRR1	122769	20	2	2	2	2	0	28	Category 1	5	2	2	2	0	0	11	Category 1	CUL2	CUL2	CUL2, CUL5	CUL2	Picked up by interactome study PMID: 33961781 and Conaway but the AlphaFold structure shows nothing that looks like a BC-box or CUL box	Refer PMID: 18187417	Also CUL3 interaction evidence.	CUL3, CUL4A, CUL5 detected in high throughput data sets	4-1BBLRR|LRR-1|PPIL5	LRR		CUL2, CUL3, CUL4A, CUL5, RBX1, ELOB, ELOC	Affinity Capture-MS, Affinity Capture-Western,	Affinity Capture-MS,	Affinity Capture-MS, Affinity Capture-Western,	Affinity Capture-MS, Affinity Capture-Western,	Affinity Capture-MS, Affinity Capture-Western,		Yes	Yes	Yes						E3 adaptor/Cullin RING/ECS/SOCS_VHL_BC-box
VHL	7428	20	2	2	2	2	0	28	Category 1	0	2	2	2	0	0	6	Category 2	CUL2	CUL2	CUL2	CUL2				Well established for CUL2, both short and long isoforms are common	HRCA1|RCA1|VHL1|pVHL	VHL		CUL2, CUL3, CUL5, RBX1, RNF7, ELOB, ELOC	Affinity Capture-MS, Affinity Capture-Western, Reconstituted Complex, Co-purification, Two-hybrid,	Reconstituted Complex,	Affinity Capture-MS, Reconstituted Complex, Affinity Capture-Western, Co-crystal Structure, Co-purification, Two-hybrid,	Affinity Capture-MS, Reconstituted Complex, Two-hybrid, Co-crystal Structure, Affinity Capture-Western, Co-purification,	Affinity Capture-MS, Affinity Capture-Western, Co-purification, Reconstituted Complex,	Affinity Capture-Western,	Yes	Yes	Yes				SOCS	SOCS box	E3 adaptor/Cullin RING/ECS/SOCS_VHL_BC-box	CUL2/CUL5-associated
ZYG11A	440590	5	0	0	0	0	0	5	Category 1	0	0	0	0	0	0	0	Category 3	Assessed, inconclusive	CUL2	Assessed, inconclusive	Assessed, inconclusive			Neither of the two isoforms (CCDS 44148.1 and 76166.1) had annotated information on pfam. No available evidence for physical interaction with known CRL2/5 subunits.	Predicted to be well structured, but lacks evidence of binding to cullins	ZYG11	-																			PMID: 27810909, PMID: 18187417
LRRC41	10489	0	0	2	2	0	0	4	Category 2	20	2	2	2	2	0	28	Category 1	CUL5	CUL5	CUL5	CUL5		Refer PMID: 11384984	Also CUL3 interaction evidence.	Detect with CUL5 in several high throughput data sets	MUF1|PP7759	-		CUL3, CUL5, RNF7, ELOB, ELOC		Affinity Capture-MS,	Affinity Capture-MS,	Affinity Capture-MS,		Affinity Capture-MS,				Yes	Yes				E3 adaptor/Cullin RING/ECS/SOCS_VHL_BC-box	CUL2/CUL5-associated
ASB1	51665	0	0	2	2	0	0	4	Category 2	20	2	2	2	2	0	28	Category 1	CUL5	CUL5	CUL5	CUL5				Several studies with CUL5	ASB-1	ANK, SOCS	SOCS box	CUL5, RNF7, ELOB, ELOC		Affinity Capture-Western, Affinity Capture-MS,	Affinity Capture-MS,	Two-hybrid, Affinity Capture-MS,		Affinity Capture-Western, Affinity Capture-MS,				Yes	Yes				E3 adaptor/Cullin RING/ECS/SOCS_VHL_BC-box	CUL2/CUL5-associated
ASB10	136371	0	0	2	2	0	0	4	Category 2	20	2	2	2	2	0	28	Category 1	CUL5	CUL5	CUL5	CUL5			Also DDA1 and CUL4A/B interaction evidence, suggesting a potential CRL4 complex formation as well.	Detected in high throughut methods with CUL4A/B as well	GLC1F	ANK, SOCS	SOCS box	CUL5, RNF7, ELOB, ELOC		Affinity Capture-MS,	Affinity Capture-MS,	Affinity Capture-MS,		Affinity Capture-MS,					Yes		SOCS	SOCS box		CUL2/CUL5-associated
ASB11	140456	0	0	2	2	0	0	4	Category 2	20	2	2	2	2	0	28	Category 1	CUL5	CUL5	CUL5	CUL5				detected with CUL5 on endoplasmic reticulum, some reports of CUL3	-	ANK, SOCS, transmembrane_region	SOCS box	CUL5, RNF7, ELOB, ELOC		Co-localization, Reconstituted Complex,	Reconstituted Complex,	Reconstituted Complex,		Reconstituted Complex,					Yes		SOCS	SOCS box	E3 adaptor/Cullin RING/ECS/SOCS_VHL_BC-box	CUL2/CUL5-associated
ASB12	142689	0	0	2	2	0	0	4	Category 2	20	2	2	2	2	0	28	Category 1	CUL5	CUL5	CUL5	CUL5				Detected CUL5 in pull-down / IP	-	ANK, SOCS	SOCS box	CUL5, RNF7, ELOB, ELOC		Affinity Capture-Western,	Affinity Capture-MS,	Affinity Capture-MS,		Affinity Capture-Western,					Yes				E3 adaptor/Cullin RING/ECS/SOCS_VHL_BC-box	CUL2/CUL5-associated
ASB13	79754	0	0	2	2	0	0	4	Category 2	20	2	2	2	2	0	28	Category 1	CUL5	CUL5	CUL5	CUL5				under studied, but CUL5 detected	-	ANK, SOCS	SOCS box	CUL3, CUL5, RNF7, ELOB, ELOC		Affinity Capture-MS,	Affinity Capture-MS,	Affinity Capture-MS,		Affinity Capture-MS,				Yes	Yes		SOCS	SOCS box		CUL2/CUL5-associated
ASB14	142686	0	0	2	2	0	0	4	Category 2	20	2	2	2	2	0	28	Category 1	CUL5	CUL5	CUL5	CUL5				No evidence for CUL2	-	ANK, SOCS	SOCS box	CUL5, ELOB, ELOC		Affinity Capture-MS,	Affinity Capture-MS,	Affinity Capture-MS,							Yes		SOCS	SOCS box	E3 adaptor/Cullin RING/ECS/SOCS_VHL_BC-box	CUL2/CUL5-associated
ASB15	142685	0	0	2	2	0	0	4	Category 2	20	2	2	2	2	0	28	Category 1	CUL5	CUL5	CUL5	CUL5				No evidence for CUL2	-	ANK, SOCS	SOCS box	CUL5, ELOB, ELOC		Affinity Capture-MS,	Affinity Capture-MS,	Affinity Capture-MS,							Yes		SOCS	SOCS box	E3 adaptor/Cullin RING/ECS/SOCS_VHL_BC-box	CUL2/CUL5-associated
ASB16	92591	0	0	2	2	0	0	4	Category 2	20	2	2	2	2	0	28	Category 1	CUL5	CUL5	CUL5	CUL5			Also CUL4B interaction evidence.	No evidence for CUL2	-	ANK, SOCS	SOCS box	CUL5, ELOB, ELOC		Affinity Capture-MS,	Affinity Capture-MS,	Affinity Capture-MS,							Yes		SOCS	SOCS box		CUL2/CUL5-associated
ASB17	127247	0	0	2	0	0	0	2	Category 2	15	0	2	0	2	0	19	Category 1	CUL5	CUL5	CUL5	Assessed, inconclusive			PMID: 24337577	Likely to bind CUL5, but not well supported	Asb-17	ANK, SOCS	SOCS box	ELOB			Affinity Capture-MS,								Yes		SOCS	SOCS box		CUL2/CUL5-associated
ASB18	401036	0	0	2	2	0	0	4	Category 2	20	2	2	2	2	0	28	Category 1	CUL5	CUL5	CUL5	CUL5				No evidence for CUL2	ASB-18	ANK, SOCS	SOCS box	CUL5, ELOB, ELOC		Affinity Capture-MS,	Affinity Capture-MS,	Affinity Capture-MS,							Yes		SOCS	SOCS box		CUL2/CUL5-associated
ASB2	51676	10	2	2	2	0	0	16	Category 1	20	2	2	2	2	0	28	Category 1	CUL5	CUL5	CUL2, CUL5	CUL2, CUL5			Also DDA1, CUL1/2/7 interaction evidence.	More studies for CUL5, CUL2 established	ASB-2	ANK, SOCS	SOCS box	CUL1, CUL2, CUL4A, CUL5, RNF7, ELOB, ELOC	Affinity Capture-Western,	Affinity Capture-Western, Affinity Capture-MS,	Affinity Capture-Western,	Affinity Capture-Western, Two-hybrid,		Affinity Capture-Western,					Yes		SOCS	SOCS box	E3 adaptor/Cullin RING/ECS/SOCS_VHL_BC-box	CUL2/CUL5-associated
ASB3	51130	0	0	2	2	0	0	4	Category 2	20	2	2	2	2	0	28	Category 1	CUL5	CUL5	CUL5	CUL5				No evidence for CUL2, CUL4A detected	ASB-3	ANK, SOCS	SOCS box	CUL4A, CUL5, RBX1, RNF7, ELOB, ELOC		Affinity Capture-MS,	Affinity Capture-MS,	Affinity Capture-Western, Affinity Capture-MS,	Affinity Capture-MS,	Affinity Capture-MS,				Yes	Yes		SOCS	SOCS box	E3 adaptor/Cullin RING/ECS/SOCS_VHL_BC-box	CUL2/CUL5-associated
ASB4	51666	5	2	2	0	0	0	9	Category 1	20	2	2	0	2	0	26	Category 1	CUL5	CUL5	CUL2, CUL5	CUL5			Also CUL4A and DDB1 interaction evidence.	Strong evidence for CUL5	ASB-4	ANK, SOCS	SOCS box	CUL2, CUL4A, CUL5, RNF7, ELOB, DDB1	Affinity Capture-Western,	Affinity Capture-Western, Affinity Capture-MS,	Affinity Capture-Western,			Affinity Capture-MS,					Yes		SOCS	SOCS box	E3 adaptor/Cullin RING/ECS/SOCS_VHL_BC-box	CUL2/CUL5-associated
ASB5	140458	0	0	2	2	0	0	4	Category 2	20	2	2	2	2	0	28	Category 1	CUL5	CUL5	CUL5	CUL5					ASB-5	ANK, SOCS, transmembrane_region	SOCS box	CUL5, ELOB, ELOC		Affinity Capture-MS,	Affinity Capture-MS,	Affinity Capture-MS,							Yes		SOCS	SOCS box		CUL2/CUL5-associated
ASB6	140459	0	0	2	2	0	0	4	Category 2	20	2	2	2	2	0	28	Category 1	CUL5	CUL5	CUL5	CUL5			Also CUL3/4B, DDA1 interaction evidence.		-	ANK, SOCS	SOCS box	CUL3, CUL4B, CUL5, RBX1, RNF7, ELOB, ELOC		Affinity Capture-Western, Affinity Capture-MS,	Affinity Capture-MS,	Two-hybrid, Affinity Capture-MS,	Affinity Capture-MS,	Affinity Capture-Western, Affinity Capture-MS,				Yes	Yes		SOCS	SOCS box	E3 adaptor/Cullin RING/ECS/SOCS_VHL_BC-box	CUL2/CUL5-associated
ASB7	140460	0	0	2	2	0	0	4	Category 2	20	2	2	2	2	0	28	Category 1	CUL5	CUL5	CUL5	CUL5					-	ANK, SOCS	SOCS box	CUL5, RBX1, RNF7, ELOB, ELOC		Affinity Capture-Western, Affinity Capture-MS,	Affinity Capture-MS,	Affinity Capture-MS,	Affinity Capture-MS,	Affinity Capture-Western, Affinity Capture-MS,					Yes		SOCS	SOCS box	E3 adaptor/Cullin RING/ECS/SOCS_VHL_BC-box	CUL2/CUL5-associated
ASB8	140461	0	0	2	2	0	0	4	Category 2	20	2	2	2	2	0	28	Category 1	CUL5	CUL5	CUL5	CUL5			Also CUL4B, DDA1 interaction evidence.		PP14212	ANK, SOCS	SOCS box	CUL4B, CUL5, RNF7, ELOB, ELOC		Affinity Capture-MS,	Reconstituted Complex, Affinity Capture-MS,	Reconstituted Complex, Two-hybrid, Affinity Capture-MS,		Affinity Capture-MS,				Yes	Yes		SOCS	SOCS box	E3 adaptor/Cullin RING/ECS/SOCS_VHL_BC-box	CUL2/CUL5-associated
ASB9	140462	0	0	2	2	0	0	4	Category 2	20	2	2	2	2	0	28	Category 1	CUL5	CUL5	CUL5	CUL5				Strong evidence for CUL5	-	ANK	SOCS box	CUL5, ELOB, ELOC		Affinity Capture-MS, Affinity Capture-Western, Co-crystal Structure, Co-purification,	Affinity Capture-MS, Affinity Capture-Western, Co-crystal Structure, Co-purification,	Two-hybrid, Affinity Capture-MS, Affinity Capture-Western, Co-crystal Structure, Co-purification,							Yes		SOCS	SOCS box	E3 adaptor/Cullin RING/ECS/SOCS_VHL_BC-box	CUL2/CUL5-associated
CISH	1154	5	2	2	2	0	0	11	Category 1	20	2	2	2	2	0	28	Category 1	CUL5	CUL5	CUL2, CUL5	CUL5				Strong evidence for CUL5. Can associate with CUL2 in vitro	BACTS2|CIS|CIS-1|G18|SOCS	SOCS, SH2	SOCS box	CUL2, CUL5, RNF7, ELOB, ELOC	Affinity Capture-Western,	Affinity Capture-MS, Affinity Capture-Western,	Affinity Capture-MS,	Affinity Capture-MS,		Affinity Capture-MS,					Yes		SOCS	SOCS box	E3 adaptor/Cullin RING/ECS/SOCS_VHL_BC-box	CUL2/CUL5-associated
RAB40A	142684	0	0	2	2	0	0	4	Category 2	20	2	2	2	2	0	28	Category 1	CUL5	CUL5	CUL5	CUL5			Also DDA1 interaction evidence.	Detect with CUL5 in several high throughput data sets	RAR2|RAR2A	SOCS, RAB	SOCS box	CUL5, ELOB, ELOC		Affinity Capture-MS,	Affinity Capture-MS,	Affinity Capture-MS,							Yes		SOCS	SOCS box	E3 adaptor/Cullin RING/ECS/SOCS_VHL_BC-box
RAB40AL	282808	0	0	0	2	0	0	2	Category 2	20	2	0	2	2	0	26	Category 1	CUL5	CUL5	CUL5	CUL5				Detect with CUL5 in several high throughput data sets, no evidence for CUL2	MRXSMP|RAR2|RLGP	SOCS, RAB	SOCS box	CUL5, ELOC		Affinity Capture-MS,		Affinity Capture-MS,									SOCS	SOCS box	E3 adaptor/Cullin RING/ECS/SOCS_VHL_BC-box
RAB40B	10966	0	0	2	2	0	0	4	Category 2	20	2	2	2	2	0	28	Category 1	CUL5	CUL5	CUL5	CUL5				Strong evidence for CUL5	RAR|SEC4L	SOCS, RAB	SOCS box	CUL5, RNF7, ELOB, ELOC		Affinity Capture-MS, Reconstituted Complex, Affinity Capture-Western,	Affinity Capture-MS,	Two-hybrid, Affinity Capture-MS,		Affinity Capture-MS,					Yes		SOCS	SOCS box	E3 adaptor/Cullin RING/ECS/SOCS_VHL_BC-box
RAB40C	57799	0	0	2	2	0	0	4	Category 2	20	2	2	2	2	0	28	Category 1	CUL5	CUL5	CUL5	CUL5			Also CUL4B and DDA1 interaction evidence.	Strong evidence for CUL5	RARL|RASL8C	SOCS, RAB	SOCS box	CUL5, RBX1, RNF7, ELOB, ELOC		Affinity Capture-MS, Affinity Capture-Western,	Affinity Capture-Western, Affinity Capture-MS,	Affinity Capture-Western, Affinity Capture-MS,	Affinity Capture-MS,	Affinity Capture-Western, Affinity Capture-MS,				Yes	Yes		SOCS	SOCS box	E3 adaptor/Cullin RING/ECS/SOCS_VHL_BC-box
SOCS1	8651	10	2	2	2	0	0	16	Category 1	20	2	2	2	2	0	28	Category 1	CUL5	CUL5	CUL2, CUL5	CUL2, CUL5			Also CUL4A/B and DDA1 interaction evidence.	weak support for both CUL2 and CUL5	AISIMD|CIS1|CISH1|JAB|SOCS-1|SSI-1|SSI1|TIP-3|TIP3	SOCS, SH2	SOCS box	CUL2, CUL5, RBX1, ELOB, ELOC	Affinity Capture-MS,	Affinity Capture-MS,	Affinity Capture-Western, Affinity Capture-MS,	Affinity Capture-Western, Affinity Capture-MS, Reconstituted Complex,	Affinity Capture-MS,						Yes	Yes	SOCS	SOCS box	E3 adaptor/Cullin RING/ECS/SOCS_VHL_BC-box	CUL2/CUL5-associated
SOCS2	8835	0	0	2	2	0	0	4	Category 2	20	2	2	2	2	0	28	Category 1	CUL5	CUL5	CUL5	CUL5			Also CUL4A interaction evidence.		CIS2|Cish2|SOCS-2|SSI-2|SSI2|STATI2	SOCS, SH2	SOCS box	CUL4A, CUL5, RNF7, ELOB, ELOC		Affinity Capture-Western, Affinity Capture-MS, Reconstituted Complex, Co-crystal Structure, Proximity Label-MS, FRET, Affinity Capture-Luminescence,	Affinity Capture-Western, Co-purification, Affinity Capture-MS, Proximity Label-MS,	Affinity Capture-Western, Two-hybrid, Co-purification, Affinity Capture-MS, Proximity Label-MS,		Affinity Capture-Western, Affinity Capture-MS,				Yes	Yes	Yes	SOCS	SOCS box	E3 adaptor/Cullin RING/ECS/SOCS_VHL_BC-box	CUL2/CUL5-associated
SOCS3	9021	0	0	2	2	0	0	4	Category 2	20	2	2	2	2	0	28	Category 1	CUL5	CUL5	CUL5	CUL5			Also CUL4B and DDA1 interaction evidence.	Strong evidence for CUL5	ATOD4|CIS3|Cish3|SOCS-3|SSI-3|SSI3	SOCS, SH2	SOCS box	CUL4B, CUL5, RNF7, ELOB, ELOC		Affinity Capture-Western, Reconstituted Complex,	Affinity Capture-Western, Affinity Capture-MS,	Affinity Capture-Western, Reconstituted Complex, Affinity Capture-MS,		Affinity Capture-Western, Reconstituted Complex,					Yes	Yes	SOCS	SOCS box	E3 adaptor/Cullin RING/ECS/SOCS_VHL_BC-box	CUL2/CUL5-associated
SOCS4	122809	0	0	2	2	0	0	4	Category 2	20	2	2	2	2	0	28	Category 1	CUL5	CUL5	CUL5	CUL5				Strong evidence for CUL5	SOCS7	SOCS, SH2	SOCS box	CUL5, RNF7, ELOB, ELOC		Affinity Capture-MS,	Affinity Capture-MS,	Affinity Capture-MS,		Affinity Capture-MS,					Yes		SOCS	SOCS box	E3 adaptor/Cullin RING/ECS/SOCS_VHL_BC-box	CUL2/CUL5-associated
SOCS5	9655	0	0	0	0	0	0	0	Category 3	20	2	0	0	2	0	24	Category 1	CUL5	CUL5	CUL5	CUL5					CIS6|CISH6|Cish5|SOCS-5	SOCS, SH2	SOCS box	CUL5, RNF7		Affinity Capture-MS,				Affinity Capture-MS,					Yes		SOCS	SOCS box	E3 adaptor/Cullin RING/ECS/SOCS_VHL_BC-box	CUL2/CUL5-associated
SOCS6	9306	0	0	2	2	0	0	4	Category 2	20	2	2	2	2	0	28	Category 1	CUL5	CUL5	CUL5	CUL5				Strong evidence for CUL5	CIS-4|CIS4|HSPC060|SOCS-4|SOCS-6|SOCS4|SSI4|STAI4|STATI4	SOCS, SH2	SOCS box	CUL5, RNF7, ELOB, ELOC		Affinity Capture-Western, Affinity Capture-MS, Proximity Label-MS,	Affinity Capture-Western, Proximity Label-MS, Affinity Capture-MS,	Affinity Capture-Western, Affinity Capture-MS, Proximity Label-MS,		Affinity Capture-MS,				Yes	Yes	Yes	SOCS	SOCS box	E3 adaptor/Cullin RING/ECS/SOCS_VHL_BC-box	CUL2/CUL5-associated
SOCS7	30837	0	0	2	0	0	0	2	Category 2	20	2	2	0	2	0	26	Category 1	CUL5	CUL5	CUL5	CUL5				Strong evidence for CUL5	NAP4|NCKAP4	SOCS, SH2	SOCS box	CUL5, RNF7, ELOB		Affinity Capture-MS, Affinity Capture-Western,	Affinity Capture-MS,			Affinity Capture-MS,				Yes	Yes		SOCS	SOCS box	E3 adaptor/Cullin RING/ECS/SOCS_VHL_BC-box	CUL2/CUL5-associated
SPSB1	80176	0	0	2	2	0	0	4	Category 2	20	2	2	2	2	0	28	Category 1	CUL5	CUL5	CUL5	CUL5				sparse support for CUL5, none for CUL2	SSB-1|SSB1	SOCS, SPRY	SOCS box	CUL5, RNF7, ELOB, ELOC		Affinity Capture-Western,	Affinity Capture-Western, Affinity Capture-MS,	Affinity Capture-Western, Two-hybrid,		Affinity Capture-Western,					Yes		SOCS	SOCS box	E3 adaptor/Cullin RING/ECS/SOCS_VHL_BC-box
SPSB2	84727	0	0	2	2	0	0	4	Category 2	20	2	2	2	2	0	28	Category 1	CUL5	CUL5	CUL5	CUL5			Also CUL4A and DDA1 interaction evidence.	sparse support for CUL5, none for CUL2	GRCC9|SSB2	SOCS, SPRY	SOCS box	CUL4A, CUL5, RNF7, ELOB, ELOC		Affinity Capture-Western, Affinity Capture-MS,	Affinity Capture-Western, Affinity Capture-MS,	Affinity Capture-Western, Two-hybrid, Affinity Capture-MS,		Affinity Capture-Western, Affinity Capture-MS,					Yes		SOCS	SOCS box	E3 adaptor/Cullin RING/ECS/SOCS_VHL_BC-box
SPSB3	90864	0	0	2	2	0	0	4	Category 2	20	2	2	2	2	0	28	Category 1	CUL5	CUL5	CUL5	CUL5				weak support for CUL5	C16orf31|SSB3	SOCS, SPRY	SOCS box	CUL5, RNF7, ELOB, ELOC		Affinity Capture-MS,	Affinity Capture-MS,	Affinity Capture-Western,		Affinity Capture-MS,				Yes	Yes		SOCS	SOCS box
SPSB4	92369	0	0	2	2	0	0	4	Category 2	20	2	2	2	2	0	28	Category 1	CUL5	CUL5	CUL5	CUL5			Also CUL4A/B and DDA1 interaction evidence.	weak support for CUL5	SSB-4|SSB4	SOCS, SPRY	SOCS box	CUL4B, CUL5, RNF7, ELOB, ELOC		Affinity Capture-Western, Affinity Capture-MS,	Affinity Capture-Western, Affinity Capture-MS,	Affinity Capture-Western, Two-hybrid, Affinity Capture-MS,		Affinity Capture-Western, Affinity Capture-MS,					Yes		SOCS	SOCS box	E3 adaptor/Cullin RING/ECS/SOCS_VHL_BC-box
TULP4	56995	0	0	2	0	0	0	2	Category 2	20	2	2	0	2	0	26	Category 1	CUL5	CUL5	CUL5	CUL5				support for CUL5, large disordered regions with SOCS Box	TUSP	SOCS, WD40	SOCS box	CUL5, RNF7, ELOB		Affinity Capture-MS,	Affinity Capture-MS,			Affinity Capture-MS,				Yes			SOCS	SOCS box		CUL2/CUL5-associated
WSB1	26118	0	0	2	2	0	0	4	Category 2	20	2	2	2	2	0	28	Category 1	CUL5	CUL5	CUL5	CUL5			Also CUL4A and DDB1 interaction evidence. (CUL5) SOCS Box sequence homology evidence (PMID: 18187417, 22649776). CUL5 IP-MS evidence (PMID: 21145461). But it also seems to bind CRL4 subunits upon IP-WB studies according to PMID: 17079684. It contains both SOCS and WD40 domains, according to pfam.	SOCS Box and strong support for CUL5	SWIP1|WSB-1	SOCS, WD40	SOCS box	CUL4A, CUL5, RNF7, ELOB, ELOC, DDB1		Affinity Capture-MS,	Affinity Capture-MS,	Two-hybrid, Affinity Capture-MS,		Affinity Capture-MS,				Yes	Yes		SOCS	SOCS box	E3 adaptor/Cullin RING/DCX/DWD/ECS/SOCS_VHL_BC-box	CUL2/CUL5-associated
WSB2	55884	0	0	2	0	0	0	2	Category 2	20	2	2	0	2	0	26	Category 1	CUL5	CUL5	CUL5	CUL5			Also CUL4A, DDA1 and DDB1 interaction evidence. (CUL5) SOCS Box sequence homology evidence (PMID: 22649776). CUL5 IP-MS evidence (PMID: 21145461). But it also seems to bind CRL4 subunits upon IP-WB studies according to PMID: 17079684. It contains both SOCS and WD40 domains, according to pfam.	SOCS Box with CUL5 detected, weak support for CUL4A	SBA2	SOCS, WD40	SOCS box	CUL4A, CUL5, RNF7, ELOB, DDB1		Affinity Capture-MS,	Affinity Capture-MS,			Affinity Capture-MS,					Yes		SOCS	SOCS box	E3 adaptor/Cullin RING/DCX/DWD/ECS/SOCS_VHL_BC-box	CUL2/CUL5-associated
AMN1	196394	0	0	2	0	0	0	2	Category 2	0	0	2	0	0	0	2	Category 2	Assessed, inconclusive	Unassessed	Assessed, inconclusive	Assessed, inconclusive	Good pickup, I'd never heard of this protein and its not picked up in the usual databases. How did you find it? Alphafold shows it has a clear BC/Cul box. Unclear to me whether its cul2 or cul5			Has ankyrin repeat and homology to SOCS Box, needs experimental validation	-	LRR		ELOB			Affinity Capture-MS,														Added from Kay Hofmann (personal communiaction)
LRRC58	116064	15	0	2	0	2	0	19	Category 1	5	2	2	0	0	0	9	Category 1	CUL5	CUL2	CUL2	CUL2		See PMID: 18187417		Reports with CUL2 and CUL5	-	LRR		CUL5, ELOB		Affinity Capture-MS,	Affinity Capture-MS,				Yes	Yes									Added from Kay Hofmann (personal communiaction), literature addition PMID: 18187417
PCMTD1	115294	0	0	2	0	0	0	2	Category 2	20	2	2	0	2	0	26	Category 1	CUL5	CUL5	CUL5	CUL5		See PMID: 18187417		Strong evidence for CUL5	-	PCMT		CUL5, RNF7, ELOB		Affinity Capture-MS, Affinity Capture-Western,	Affinity Capture-MS,			Affinity Capture-MS,				Yes							Added from Kay Hofmann (personal communiaction), literature addition PMID: 18187417
PCMTD2	55251	10	2	2	2	0	0	16	Category 1	20	2	2	2	2	0	28	Category 1	CUL5	CUL5	CUL2, CUL5	CUL2, CUL5		See PMID: 18187417		Several studies with CUL5, in vitro report with CUL2	C20orf36	PCMT		CUL2, CUL5, RNF7, ELOB, ELOC	Affinity Capture-Western,	Affinity Capture-MS, Affinity Capture-Western,	Affinity Capture-Western, Affinity Capture-MS,	Affinity Capture-Western, Affinity Capture-MS,		Affinity Capture-MS,				Yes							Added from Kay Hofmann (personal communiaction), literature addition PMID: 18187417
ELOA	6924	0	0	2	2	0	0	4	Category 2	15	2	2	2	2	0	23	Category 1	CUL5	CUL5	Assessed, inconclusive	CUL5	Categorization following Conaway published literature. In addition the recent structure of elonginA in complex with elonginBC and PolII (8OEW) indicates the appropriate elements for Cul5 binding are likely present.	Reference [2]	Low-throughput CUL5 interaction evidence, also with CUL3. No BC-box annotated in pfam - only TFS2N, MED26 and Elongin A. TCEB3 (aka. ELOA) belongs to the elongins family, and may have a CRL adaptor role but not necessarily as a substrate receptor. There's some evidence for sequence homology domain. However, the conserved 'LPLP' motif present in other CRL5 SRs is not present in ELOA.	CUL5	ELOA1|SIII|SIII p110|TCEB3|TCEB3A	Elongin_A, TFS2N		CUL3, CUL5, ELOB, ELOC		Affinity Capture-MS, Affinity Capture-Western, FRET,	Reconstituted Complex, Affinity Capture-Western, Affinity Capture-MS,	Reconstituted Complex, Affinity Capture-MS, Two-hybrid, Affinity Capture-Western,						Yes	Yes				E3 adaptor/Cullin RING/ECS/SOCS_VHL_BC-box/SCF/F-box	CUL2/CUL5-associated
ELOA2	51224	0	0	2	2	0	-5	-1	Category 2	15	0	2	2	2	-5	16	Category 1	CUL5	CUL5	No	CUL5	Categorization following Conaway published literature. In addition the recent structure of elonginA in complex with elonginBC and PolII (8OEW) indicates the appropriate elements for Cul5 binding are likely present and these elements are conserved in EloA2		TCEB3B (aka. ELOA2) belongs to the elongins family, and may have a CRL adaptor role but not necessarily as a substrate receptor. It also doesn't contain canonical SOCS box domain in pfam. There's some evidence for sequence homology domain. However, the conserved 'LPLP' motif present in other CRL5 SRs is not present in ELOA2.	weak support for CUL5, large disordered regions	HsT832|TCEB3B|TCEB3L	Elongin_A, TFS2N		ELOB, ELOC			Reconstituted Complex,	Reconstituted Complex,						Yes							Added from Kay Hofmann (personal communiaction)
ANKRD9	122416	0	0	2	2	0	0	4	Category 2	20	2	2	2	2	0	28	Category 1	CUL5	CUL5	CUL5	CUL5		See PMID: 18187417	Also DDA1 and CUL4A/B interaction evidence, suggesting a potential CRL4 complex formation as well.	Pulls down CUL5, some week evidence for CUL4A	-	ANK		CUL4A, CUL4B, CUL5, ELOB, ELOC		Affinity Capture-Western, Co-purification,	Affinity Capture-MS, Affinity Capture-Western, Co-purification,	Affinity Capture-MS, Affinity Capture-Western, Co-purification,						Yes							Added from Jeff Babon (personal communiaction), literature addition PMID: 18187417
KLHDC2	23588	20	2	2	2	2	0	28	Category 1	15	2	2	2	0	0	21	Category 1	CUL2, CUL5	CUL2	CUL2, CUL5	CUL2, CUL5	Added by Jeff Babon - could be both as picked up by interactome study PMID: 33961781 as a CUL2 binder as well	See PMID: 18187417	No CUL3 binding evidence.	Studies demonstrating association and function with both CUL2 and CUL5	HCLP-1|HCLP1|LCP	KELCH		CUL2, CUL5, RBX1, ELOB, ELOC	Affinity Capture-MS, Affinity Capture-Western,	Affinity Capture-Western, Affinity Capture-MS,	Affinity Capture-MS,	Affinity Capture-MS, Affinity Capture-Western,	Affinity Capture-MS, Biochemical Activity,		Yes	Yes									Added from Jeff Babon (personal communiaction), literature addition PMID: 18187417
KLHDC3	116138	20	2	2	2	2	0	28	Category 1	15	2	2	2	0	0	21	Category 1	CUL2, CUL5	CUL2	CUL2, CUL5	CUL2, CUL5	Added by Jeff Babon - could be both as picked up by interactome study PMID: 33961781 as a CUL2 binder as well	See PMID: 18187417	No CUL3 binding evidence.	Studies demonstrating association and function with both CUL2 and CUL5	PEAS|dJ20C7.3	KELCH		CUL2, CUL5, RBX1, ELOB, ELOC	Affinity Capture-MS, Affinity Capture-Western,	Affinity Capture-MS, Affinity Capture-Western,	Affinity Capture-MS,	Affinity Capture-MS, Affinity Capture-Western,	Affinity Capture-MS,		Yes	Yes									Added from Jeff Babon (personal communiaction), literature addition PMID: 18187417
LRRC28	123355	15	0	2	0	2	0	19	Category 1	15	2	2	0	0	0	19	Category 1	CUL5	CUL2	CUL2, CUL5	CUL2, CUL5	Added by Jeff Babon	See PMID: 18187417	Also CUL4A/B and DDA1 interaction evidence.	weak support for CUL4A / CUL4B as well	-	LRR		CUL5, ELOB		Affinity Capture-MS,	Affinity Capture-MS,				Yes	Yes									Added from Jeff Babon (personal communiaction), literature addition PMID: 18187417
LRRC14	9684	20	2	2	2	2	0	28	Category 1	0	0	2	2	0	0	4	Category 2	CUL2	CUL2	CUL2	CUL2	Added by Jeff Babon - picked up by picked up by interactome study PMID: 33961781 and Conaway	See PMID: 18187417		CUL2 detected in several proteomic data sets	LRRC14A	LRR		CUL2, RBX1, ELOB, ELOC	Affinity Capture-MS,		Affinity Capture-MS,	Affinity Capture-MS,	Affinity Capture-MS,		Yes	Yes									Added from Jeff Babon (personal communiaction), literature addition PMID: 18187417
PRAME	23532	20	2	2	2	2	0	28	Category 1	0	0	2	2	0	0	4	Category 2	CUL2	CUL2	CUL2	CUL2	Added by Jeff Babon - picked up by interactome study PMID: 33961781 and general literature	See PMID: 21822215		Only reports are for CUL2	CT130|MAPE|OIP-4|OIP4	-		CUL2, RBX1, ELOB, ELOC	Affinity Capture-Western, Affinity Capture-MS, Reconstituted Complex,		Affinity Capture-Western, Affinity Capture-MS, Reconstituted Complex,	Affinity Capture-Western, Affinity Capture-MS, Reconstituted Complex,	Affinity Capture-MS, Reconstituted Complex,			Yes	Yes								Added from Jeff Babon (personal communiaction), literature addition PMID: 21822215
PRAMEF9	343070	15	2	0	0	0	0	17	Category 1	0	0	0	0	0	0	0	Category 3	CUL2	CUL2	Assessed, inconclusive	CUL2	Added by Jeff Babon - picked up by interactome study PMID: 33961781		CUL2 Binding evidence (PMID: 33961781)	weak support for CUL2	-	-		CUL2	Affinity Capture-MS,																Added from Jeff Babon (personal communiaction)
PRAMEF12	390999	15	2	0	0	0	0	17	Category 1	0	0	0	0	0	0	0	Category 3	CUL2	CUL2	Assessed, inconclusive	CUL2	Added by Jeff Babon - picked up by interactome study PMID: 33961781		No annotated domains in pfam. Evidence of CUL2 and CUL4B binding in BioGrid (PMID: 33961781).	weak support for CUL2	-	-		CUL2	Affinity Capture-MS,																Added from Jeff Babon (personal communiaction)
PRAMEF17	391004	15	2	0	0	0	0	17	Category 1	0	0	0	0	0	0	0	Category 3	CUL2	CUL2	Assessed, inconclusive	CUL2	Added by Jeff Babon - picked up by interactome study PMID: 33961781		No annotated domains in pfam. Evidence of CUL2, TCEB1, and DDA1 binding in BioGrid (PMID: 28514442, 33961781).	weak support for CUL2	-	-		CUL2	Affinity Capture-MS,																Added from Jeff Babon (personal communiaction)
APPBP2	10513	20	2	2	2	2	0	28	Category 1	0	0	2	2	0	0	4	Category 2	CUL2	CUL2	CUL2	CUL2	Added by Jeff Babon - picked up by interactome study PMID: 33961781 and Conaway	Reference PMID: 32160551		evidience for CUL2 only	APP-BP2|HS.84084|PAT1	TPR		CUL2, ELOB, ELOC	Affinity Capture-MS,		Affinity Capture-Western, Affinity Capture-MS,	Affinity Capture-Western, Affinity Capture-MS,			Yes	Yes									Added from Jeff Babon (personal communiaction)
NEURL2	140825	0	0	0	2	0	0	2	Category 2	20	0	0	2	2	0	24	Category 1	CUL5	CUL5	CUL5	CUL5	Added by Jeff Babon		PMID: 34435451	Has SOCS Box, evidence for CUL5 only	C20orf163|OZZ|OZZ-E3	SOCS, Neuralized	SOCS box	RBX1, ELOC				Reconstituted Complex,	Reconstituted Complex,								SOCS	SOCS box	E3 adaptor/Cullin RING/ECS/SOCS_VHL_BC-box
NRBP1	29959	20	2	2	2	0	0	26	Category 1	0	0	2	2	0	0	4	Category 2	CUL2	CUL2	CUL2	CUL2	ElonginBC interaction on Bioplex	Also binds to CUL4A, see PMID: 32160551	Also CUL4A and DDB1 interaction evidence.	Interaction with CUL2 and reported to function with CUL4A	BCON3|MADM|MUDPNP|NRBP	Pkinase_Tyr		CUL2, CUL4A, SKP1, ELOB, ELOC, DDB1	Affinity Capture-Western,		Affinity Capture-Western, Affinity Capture-MS,	Affinity Capture-Western, Affinity Capture-MS,													Added from Ron Conaway (personal communication)
ZSWIM1	90204	0	0	0	0	0	-15	-15	Category 3	0	0	0	0	0	-15	-15	Category 3	No	No	No	Assessed, inconclusive	No data on Bioplex, no evidence of a VHL box by AlphaFold	Evidence for ZSWIM family assembly with Cullin lacking but CUL2 and CUL3 have been suggested (personal communication)	Contains a SWIM domain according to pfam. No evidence of Cullin binding in BioGrid.	No evidence of cullin binding, but homology to SOCS Box	C20orf162	SWIM																			Added from Ron Conaway (personal communication)
ZSWIM2	151112	0	0	0	0	0	-15	-15	Category 3	0	0	0	0	0	-15	-15	Category 3	No	No	No	No	No Elongin or Cullin interaction on BioPlex, no evidence of a VHL box by AlphaFold	Evidence for ZSWIM family assembly with Cullin lacking but CUL2 and CUL3 have been suggested (personal communication)	Contains SWIM and RING domains according to pfam, in addition to a zinc finger. No cullin binding evidence on BioGrid.	Has ZnF domains and disorder, association with other ubiquitin system components, but not cullins	MEX|ZZZ2	SWIM, RING, ZNF																			Added from Ron Conaway (personal communication)
ZSWIM3	140831	0	0	0	0	0	-15	-15	Category 3	0	0	0	0	0	-15	-15	Category 3	No	No	No	No	No data on BioPlex, no evidence of a VHL box by AlphaFold	Evidence for ZSWIM family assembly with Cullin lacking but CUL2 and CUL3 have been suggested (personal communication)	Contains annotated zinc finger on pfam. No cullin binding evidence on BioGrid.	Well structured with ZnF, sparse interactions reported, nothing with cullins	C20orf164|PPP1R174	SWIM, ZNF																			Added from Ron Conaway (personal communication)
ZSWIM4	65249	5	0	2	0	0	-5	2	Category 1	0	0	2	0	0	-5	-3	Category 2	No	CUL2	Assessed, inconclusive	Assessed, inconclusive	No data on BioPlex, no evidence of a VHL box by AlphaFold	Evidence for ZSWIM family assembly with Cullin lacking but CUL2 and CUL3 have been suggested (personal communication)	No annotated domains in pfam. No evidence of cullin binding, but there's TCEB2 binding evidence on BioGrid (PMID: 31253590). Domain structure prediction by Kay Hofmann shows evidence of distant but significant BC-box ZSWIM4 (30-87).	Minimal interactions reported, predicted to have ankyrin repeats with disorder, weak homology with SOCS Box	-	-		ELOB			Affinity Capture-MS,														Added from Ron Conaway (personal communication)
ZSWIM5	57643	5	0	0	0	2	-5	2	Category 1	0	0	0	0	0	-5	-5	Category 3	No	CUL2	Assessed, inconclusive	Assessed, inconclusive	No Elongin or Cullin interaction on BioPlex, no evidence of a VHL box by AlphaFold	Evidence for ZSWIM family assembly with Cullin lacking but CUL2 and CUL3 have been suggested (personal communication), see PMID: 18187417	No annotated domains on pfam. No binding evidence to known CRL2/5 subunits. Domain structure prediction by Kay Hofmann shows evidence of distant but significant BC-box ZSWIM5 (60-117).	Minimal interactions reported, predicted ankyrin repeat with several other domains, no clear SOCS Box homology	-	-									Yes	Yes									Added from Ron Conaway (personal communication)
ZSWIM6	57688	5	0	2	0	2	-5	4	Category 1	0	0	2	0	0	-5	-3	Category 2	No	CUL2	Assessed, inconclusive	Assessed, inconclusive	No Elongin or Cullin interaction on BioPlex, no evidence of a VHL box by AlphaFold	Evidence for ZSWIM family assembly with Cullin lacking but CUL2 and CUL3 have been suggested (personal communication), see PMID: 18187417	Binding evidence on BioGrid with ELOB (aka.TCEB2) an established adaptor for CRL2/5 complexes. No BC-box domain annotation on pfam. Domain structure prediction by Kay Hofmann shows evidence of distant but significant BC-box ZSWIM6 (72-129).	Minimal interactions reported, predicted ankyrin repeat with several other domains, no clear SOCS Box homology	AFND|NEDMAGA	-		ELOB			Affinity Capture-MS,				Yes	Yes									Added from Ron Conaway (personal communication)
ZSWIM7	125150	0	0	0	0	0	-15	-15	Category 3	0	0	0	0	0	-15	-15	Category 3	No	No	No	No	No Elongin or Cullin interaction on BioPlex, no evidence of a VHL box by AlphaFold	Evidence for ZSWIM family assembly with Cullin lacking but CUL2 and CUL3 have been suggested (personal communication)	Annotated SWIM domain according to pfam. No cullin binding evidence on BioGrid.	Smaller side in the family, association with DNA repair / nuclear proteins but no cullins	ODG10|SPGF71|SWS1	SWIM																			Added from Ron Conaway (personal communication)
ZSWIM8	23053	15	0	2	2	2	-5	16	Category 1	0	0	2	2	0	-5	-1	Category 2	No	CUL2	CUL2	CUL2	No Elongin or Cullin interaction on BioPlex, no evidence of a VHL box by AlphaFold	Evidence for ZSWIM family assembly with Cullin lacking but CUL2 and CUL3 have been suggested (personal communication, PMID: 24012004, PMID: 33184237, PMID: 33184234)	CUL2-ELOB-ELOC binding evidence on BioGrid. Also CUL3 interaction evidence. No BC-box annotation in pfam. Domain structure prediction by Kay Hofmann shows evidence of distant but significant BC-box ZSWIM8 (76-128).	SWIM-type ZnF, some reports with CUL3	KIAA0913	-		CUL3, ELOB, ELOC			Affinity Capture-MS, Affinity Capture-Western,	Affinity Capture-Western,			Yes	Yes									Added from Ron Conaway (personal communication)
MAP3K1	4214	0	0	0	0	0	-15	-15	Category 3	0	0	0	0	0	-15	-15	Category 3	No	No	No	Assessed, inconclusive	No Elongin or Cullin interaction on BioPlex, no evidence of a VHL box by AlphaFold	Evidence for ZSWIM family assembly with Cullin lacking but CUL2 and CUL3 have been suggested (personal communication)	Contains annotated RING domain on pfam. Binding evidence to CUL4A, CUL4B, DDB1 (PMID: 34251884). It seems like it may act as a potential CRL4 SB, rather than CRL2-5.	SWIM-type ZnF, some reports with CUL4A/B and DDB1	MAPKKK1|MEKK|MEKK 1|MEKK1|SRXY6	RING		CUL4A, CUL4B, DDB1																	Added from Ron Conaway (personal communication)
FBXW10	10517	0	0	0	0	0	-15	-15	Category 3	0	2	0	0	0	-15	-13	Category 2	No	No	No	Assessed, inconclusive	No evidence of a SOCS or VHL box motif on a sequence or structural level. No interaction on BioPlex		According to Bennett et al., FBXW10 may insteract with CUL5 following affinity capture-MS when CUL5 is used as bait. Of note, in the same study CUL1 bait did not pulled down FBXW10. However, FBXW10 contains an FBOX domain, so, we suggest to withraw as a potential CRL2-5 SR, while retained as CRL1. No SOCS-box annotated on pfam database. (PMID: 21145461)	Single report with CUL5	Fbw10|HREP|SM25H2|SM2SH2	WD40		CUL1, CUL5, RBX1, SKP1		Affinity Capture-MS,			Affinity Capture-Western,												Added by Pagano lab (personal communication)
NABP1	64859	0	0	0	0	0	-15	-15	Category 3	0	0	0	0	0	-15	-15	Category 3	No	No	No	No	Definitely not - but this may be a gene name issue. The gene is also termed SSB1-and a protein called SSB1 (later renamed SPSB1) is definitely a Cul5 substrate receptor. Check your nomenclature.				NABP1-OT1|OBFC2A|SOSS-B2|SSB2	-																			Added by Pagano lab (personal communication)
NABP2	79035	0	0	0	0	0	-15	-15	Category 3	0	0	0	0	0	-15	-15	Category 3	No	No	No	No	Definitely not - but this may be a gene name issue. The gene is also termed SSB2-and a protein called SSB1 (later renamed SPSB2) is definitely a Cul5 substrate receptor. Check your nomenclature.		CUL1, SKP1, CUL3 interaction evidence.	Reported with CUL1 and CUL3	OBFC2B|SOSS-B1|SSB1|hSSB1	tRNA_anti-codon		CUL1, CUL3, SKP1																	Added by Pagano lab (personal communication)
LRRC42	115353	20	0	2	0	2	0	24	Category 1	0	0	2	0	0	0	2	Category 2	CUL2	CUL2	CUL2	CUL2	Alphafold indicates that it has a structural motif resembling that of a VHL box.		According to PMID: 18187417, LRRC42 contains a SOCS-box domain observed cross-species in homo sapiens and xenopus laevis. However, no VHL- or SOCS-box annotated on pfam database. (PMID: 18187417)	Confirmed SOCS Box, also CUL3	OBFC2B|SOSS-B1|SSB1|hSSB1	LRR		CUL3, ELOB			Affinity Capture-MS,				Yes	Yes									Added by Pagano lab (personal communication)
KLHDC10	23008	5	2	2	0	0	0	9	Category 1	0	0	2	0	0	0	2	Category 2	Assessed, inconclusive	Assessed, inconclusive	Assessed, inconclusive	CUL2	Does have a 3-helix structure at its c-terminus that resembles a VHL or SOCS box according to AlphaFold.		According to Bennett et al., KLHDC10 insteracts with CUL2, DCN1, and NEDD8 following affinity capture-MS, but it doesn’t seem to contain a SOCS-box domain. (PMID: 21145461)		PNAS-138|slim	KELCH		CUL2, RBX1, ELOB	Affinity Capture-MS,		Affinity Capture-MS,		Affinity Capture-MS,												Added by Pagano lab (personal communication)
ANKRD39	51239	0	2	0	0	0	-5	-3	Category 2	0	0	0	0	0	-5	-5	Category 3	No	Assessed, inconclusive	Assessed, inconclusive	Assessed, inconclusive	No evidence of a SOCS or VHL box motif on a sequence or structural level.		Several studies listed in column E suggest that ANKRD39 interacts with multiple CRL associated subunits, including CUL3, CUL4B, CUL2, CUL1, DDB2, and several known CRL substrate receptors. This suggest a potential CRL regulatory role, rather than perhaps a role as substrate receptor, therefore consider withrawing from SR list. No SOCS-box annotated in pfam database. (PMID: 21145461, 28514442, 339…	No SOCS Box detected, interactions with UBL machinery and CUL3, CUL4B, CUL2. Could be involved with NEDD8 regulation.	-	ANK		CUL1, CUL2, CUL3, CUL4B	Affinity Capture-MS,																Added by Pagano lab (personal communication)
KLHL42	57542	0	0	0	0	0	-5	-5	Category 3	0	2	0	0	0	-5	-3	Category 2	No	Assessed, inconclusive	Assessed, inconclusive	No	No evidence of a SOCS or VHL box motif on a sequence or structural level. No interaction via BioPlex, however there is with ANKRD39 and PCMT1		According to Bennett et al., KLHL42 (aka. KLHDC5) may insteract with CUL3, CUL5, CSN5, CSN6, and DCN1, as evidenced by affinity capture-MS. This suggest a CRL regulatory role, rather than substrate receptor. No SOCS-box annotated on pfam database. Consider withrawing from CRL2-5 list. (PMID: 21145461)	Clearest interactions are with CUL3, weak evidence for others	Ctb9|KLHDC5	BACK, KELCH		CUL3, CUL5, RBX1		Affinity Capture-MS,			Affinity Capture-MS,												Added by Pagano lab (personal communication)
PCMT1	5110	0	2	0	0	0	-5	-3	Category 2	0	0	0	0	0	-5	-5	Category 3	No	Assessed, inconclusive	Assessed, inconclusive	Assessed, inconclusive	No structural or sequence evidence of a SOCS box. Lacks the region that encodes the SOCS box in the structurally related protein PCMTD1.		According to Bennett et al., PCMT1 may interact with CUL1, CUL2, CUL3, CSN5, and CAND1, as evidenced by affinity capture-MS. This suggest a CRL regulatory role, rather than perhaps substrate receptor. No SOCS-box detected through pfam database. Consider withrawing from CRL2-5 list. (PMID: 21145461)	No SOCS Box detected, reports to associated with other cullins and their regulators	PIMT	Ubie_methyltran		CUL1, CUL2, CUL3	Affinity Capture-MS,																Added by Pagano lab (personal communication)
DCAF11	80344	0	0	2	0	0	-15	-13	Category 2	0	2	2	0	0	-15	-11	Category 2	No	No	No	No	No evidence of a SOCS or VHL box motif on a sequence or structural level. No interaction on BioPlex		According to references listed DCAF11 (WDR23) may interact with CUL5 and CUL3 in addition to CUL4. So, in our revised internal list, DCAF11 was withrawn as potential CRL2-5, while retained as a CRL4, no SOCS-box annotated in pfam database. [(CUL3) PMID: 35563538; (CUL5) PMID: 21145461, 31253590]	Primary cullin is CUL4A or CUL4B, weak evidence for CUL3.	GL014|PRO2389|WDR23	WD40		CUL3, CUL4A, CUL4B, CUL5, RBX1, ELOB, DDB1		Affinity Capture-MS,	Affinity Capture-MS,		Affinity Capture-MS,												Added by Pagano lab (personal communication)
DCAF7	10238	0	0	0	0	0	-15	-15	Category 3	0	2	0	0	0	-15	-13	Category 2	No	No	No	Assessed, inconclusive	No evidence of a SOCS or VHL box motif on a sequence or structural level. No interaction on BioPlex		According to Bennett et al. DCAF7 (aka. WDR68) may interact with CUL5 following Affinity Capture-MS. No SOCS-box annotated in pfam database. So, in the revised internal list, DCAF7 was withrawn as potential CRL2-5, while retained as CRL4 [(CUL5) PMID: 21145461]	Reported to function with CUL4B	AN11|HAN11|SWAN-1|WDR68	WD40		CUL3, CUL4A, CUL4B, CUL5, SKP1, DDB1		Affinity Capture-MS,															Added by Pagano lab (personal communication)
CORO7	79585	0	0	2	2	0	-10	-6	Category 2	0	0	2	2	0	-10	-6	Category 2	No	No	Assessed, inconclusive	Assessed, inconclusive	No evidence of a SOCS or VHL box motif on a sequence or structural level. No interaction on BioPlex or BioGrid			Appears to associate with other E3s, but not CUL2 for CUL5	0610011B16Rik|CRN7|POD1	WD40, DUF1899, DUF1900		CUL1, RBX1, ELOB, ELOC			Affinity Capture-Western,	Affinity Capture-Western,	Affinity Capture-Western,										E3 adaptor/Cullin RING/DCX/DWD/ECS/SOCS_VHL_BC-box
KLHDC1	122773	5	0	2	0	0	0	7	Category 1	20	2	2	0	0	0	24	Category 1	CUL2, CUL5	CUL5	CUL5	CUL5						KELCH		CUL5, ELOB		Affinity Capture-MS,	Affinity Capture-MS,														Literature addition PMID: 32200094

[truncated: 14 more sheets: 1K_CRL3, 1L_CRL4, 1M_APC, 1N_Cancer gene census, 1O_AZPheWAS variant, 1P_OMIM, 1Q_GWAS, 1R_Localization, 1S_Tissue, 1T_Single cell, 1U_Zincfingers, 1V_Cullin component, 1W_Other, 1X_Non-protein coding]
